# Supplementary material for: R13 preserves motor performance in SOD1G93A mice by improving mitochondrial function
Source: Theranostics. 2021 May 24;11(15):7294–307. doi: 10.7150/thno.56070 (PMC8210609; doi:10.7150/thno.56070)
Supplement: Supplementary file 2 — Supplementary tables. [file thnov11p7294s2.xlsx]

## Sheet: Spinal cord
Accession	Description	WT	ALS	ALS+3.6mg/kg	ALS+21.8mg/kg	ALS+43.6mg/kg	ALS vs WT	ALS+3.6mg/kg vs ALS	ALS+21.8mg/kg vs ALS	ALS+43.6mg/kg vs ALS
E9Q557	Desmoplakin OS=Mus musculus OX=10090 GN=Dsp PE=1 SV=1	94.5	98.6	161.6	96.5	148.8	1.043	1.63895	0.978702	1.50913
Q4FZF3	Probable ATP-dependent RNA helicase DDX49 OS=Mus musculus OX=10090 GN=Ddx49 PE=2 SV=1	143	90.2	138.6	90.1	138.1	0.631	1.53659	0.998891	1.53104
Q8BIP0	Aspartate--tRNA ligase, mitochondrial OS=Mus musculus OX=10090 GN=Dars2 PE=1 SV=1	106.3	164.9	109.3	107.6	111.9	1.551	0.662826	0.652517	0.678593
P35831	Tyrosine-protein phosphatase non-receptor type 12 OS=Mus musculus OX=10090 GN=Ptpn12 PE=1 SV=3	130.8	145.9	94.6	103	125.7	1.115	0.648389	0.705963	0.861549
Q6PCP5	Mitochondrial fission factor OS=Mus musculus OX=10090 GN=Mff PE=1 SV=1	109.4	169	108.9	102.2	110.5	1.545	0.644379	0.604734	0.653846
Q99M96	Suppressor of tumorigenicity 7 protein OS=Mus musculus OX=10090 GN=St7 PE=2 SV=1	73.7	168.6	104.6	134.2	118.8	2.286	0.620403	0.795967	0.704626
Q03173	Protein enabled homolog OS=Mus musculus OX=10090 GN=Enah PE=1 SV=2	103.9	175	107.2	108.7	105.2	1.684	0.612571	0.621143	0.601143
P84309	Adenylate cyclase type 5 OS=Mus musculus OX=10090 GN=Adcy5 PE=1 SV=2	101.2	178.3	104.4	95.3	120.7	1.761	0.58553	0.534492	0.676949
Q6PD24	Ankyrin repeat domain-containing protein 13D OS=Mus musculus OX=10090 GN=Ankrd13d PE=1 SV=2	81.9	177.4	61.4	56.3	58.7	2.167	0.34611	0.317362	0.330891
Q61462	Cytochrome b-245 light chain OS=Mus musculus OX=10090 GN=Cyba PE=1 SV=3	130.3	61.4	82.9	203.6	121.8	0.472	1.35016	3.31596	1.98371
Q8K426	Resistin-like gamma OS=Mus musculus OX=10090 GN=Retnlg PE=1 SV=1	156.1	67.6	85	187	104.3	0.433	1.2574	2.76627	1.5429
Q9D1H9	Microfibril-associated glycoprotein 4 OS=Mus musculus OX=10090 GN=Mfap4 PE=1 SV=1	152.1	73	91.8	183.3	99.7	0.48	1.25753	2.51096	1.36575
Q8BVF4	Coiled-coil domain-containing protein 30 OS=Mus musculus OX=10090 GN=Ccdc30 PE=1 SV=1	241	66.5	49.6	163.3	79.6	0.276	0.745865	2.45564	1.19699
P51437	Cathelicidin antimicrobial peptide OS=Mus musculus OX=10090 GN=Camp PE=1 SV=2	150.2	78.4	90.7	166.8	114	0.522	1.15689	2.12755	1.45408
Q61362	Chitinase-3-like protein 1 OS=Mus musculus OX=10090 GN=Chi3l1 PE=1 SV=3	178.6	71.4	87.4	151.4	111.2	0.4	1.22409	2.12045	1.55742
P01837	Immunoglobulin kappa constant OS=Mus musculus OX=10090 GN=Igkc PE=1 SV=2	132.2	90.1	73	189.6	115.2	0.681	0.810211	2.10433	1.27858
P13412	Troponin I, fast skeletal muscle OS=Mus musculus OX=10090 GN=Tnni2 PE=2 SV=2	192.6	42.3	42.7	88.5	48.2	0.22	1.00946	2.0922	1.13948
Q8CB87	Ras-related protein Rab-44 OS=Mus musculus OX=10090 GN=Rab44 PE=1 SV=2	162.6	74.8	90.3	150.1	122.1	0.46	1.20722	2.00668	1.63235
Q61599	Rho GDP-dissociation inhibitor 2 OS=Mus musculus OX=10090 GN=Arhgdib PE=1 SV=3	133.5	73.6	81.2	146.5	102.8	0.551	1.10326	1.99049	1.39674
O09165	Calsequestrin-1 OS=Mus musculus OX=10090 GN=Casq1 PE=1 SV=3	242.9	69	68.4	136.8	82.9	0.284	0.991304	1.98261	1.20145
P18529	Ig heavy chain V region 5-76 OS=Mus musculus OX=10090 PE=1 SV=1	166.7	81.6	72.1	159.9	119.7	0.489	0.883578	1.95956	1.46691
P18525	Ig heavy chain V region 5-84 OS=Mus musculus OX=10090 PE=1 SV=1	166.7	81.6	72.1	159.9	119.7	0.489	0.883578	1.95956	1.46691
P18527	Ig heavy chain V region 914 OS=Mus musculus OX=10090 PE=1 SV=1	166.7	81.6	72.1	159.9	119.7	0.489	0.883578	1.95956	1.46691
P18528	Ig heavy chain V region 6.96 OS=Mus musculus OX=10090 PE=4 SV=1	166.7	81.6	72.1	159.9	119.7	0.489	0.883578	1.95956	1.46691
P18526	Ig heavy chain V region 345 OS=Mus musculus OX=10090 PE=1 SV=1	166.7	81.6	72.1	159.9	119.7	0.489	0.883578	1.95956	1.46691
P11247	Myeloperoxidase OS=Mus musculus OX=10090 GN=Mpo PE=1 SV=2	157.1	81.1	90.8	157.5	113.5	0.516	1.11961	1.94205	1.39951
P50462	Cysteine and glycine-rich protein 3 OS=Mus musculus OX=10090 GN=Csrp3 PE=1 SV=1	230.7	74.1	71.4	143.4	80.5	0.321	0.963563	1.93522	1.08637
Q5SX40	Myosin-1 OS=Mus musculus OX=10090 GN=Myh1 PE=1 SV=1	163.6	58.7	53.8	112.7	67.1	0.359	0.916525	1.91993	1.1431
P13542	Myosin-8 OS=Mus musculus OX=10090 GN=Myh8 PE=2 SV=2	227	67.5	69	128.9	71.4	0.297	1.02222	1.90963	1.05778
P08071	Lactotransferrin OS=Mus musculus OX=10090 GN=Ltf PE=1 SV=4	150.3	78.9	86.7	150.3	107	0.525	1.09886	1.90494	1.35615
Q8R2S8	CD177 antigen OS=Mus musculus OX=10090 GN=Cd177 PE=2 SV=1	134.3	75.7	79.7	143.8	98.1	0.564	1.05284	1.8996	1.2959
Q8K0H1	Multidrug and toxin extrusion protein 1 OS=Mus musculus OX=10090 GN=Slc47a1 PE=1 SV=2	172.5	72.3	86.7	134.4	134	0.419	1.19917	1.85892	1.85339
Q3U1V6	Ubiquitin-conjugating enzyme E2 variant 3 OS=Mus musculus OX=10090 GN=Uevld PE=1 SV=1	187.5	84.7	77.3	156.4	94.1	0.452	0.912633	1.84652	1.11098
Q3UV74	Integrin beta-2-like protein OS=Mus musculus OX=10090 GN=Itgb2l PE=1 SV=1	139.2	85.7	99.6	157.8	117.6	0.616	1.16219	1.84131	1.37223
O08692	Neutrophilic granule protein OS=Mus musculus OX=10090 GN=Ngp PE=1 SV=1	138.5	83.2	92.4	151.7	107.4	0.601	1.11058	1.82332	1.29087
P31725	Protein S100-A9 OS=Mus musculus OX=10090 GN=S100a9 PE=1 SV=3	134.2	79.4	84.4	143.9	101.2	0.591	1.06297	1.81234	1.27456
P97457	Myosin regulatory light chain 2, skeletal muscle isoform OS=Mus musculus OX=10090 GN=Mylpf PE=1 SV=3	214.1	56	55.7	100.8	62.7	0.262	0.994643	1.8	1.11964
Q05306	Collagen alpha-1(X) chain OS=Mus musculus OX=10090 GN=Col10a1 PE=2 SV=1	195.9	76.3	78.3	135.9	113.6	0.389	1.02621	1.78113	1.48886
P01798	Ig heavy chain V-III region E109 OS=Mus musculus OX=10090 PE=1 SV=1	153	90	79.5	159.6	117.8	0.588	0.883333	1.77333	1.30889
P01799	Ig heavy chain V-III region ABE-47N OS=Mus musculus OX=10090 PE=1 SV=1	153	90	79.5	159.6	117.8	0.588	0.883333	1.77333	1.30889
P01802	Ig heavy chain V-III region W3082 OS=Mus musculus OX=10090 PE=1 SV=1	153	90	79.5	159.6	117.8	0.588	0.883333	1.77333	1.30889
P01801	Ig heavy chain V-III region J606 OS=Mus musculus OX=10090 PE=1 SV=1	153	90	79.5	159.6	117.8	0.588	0.883333	1.77333	1.30889
P01797	Ig heavy chain V-III region U61 OS=Mus musculus OX=10090 PE=1 SV=1	153	90	79.5	159.6	117.8	0.588	0.883333	1.77333	1.30889
P01796	Ig heavy chain V-III region A4 OS=Mus musculus OX=10090 PE=1 SV=1	153	90	79.5	159.6	117.8	0.588	0.883333	1.77333	1.30889
P01800	Ig heavy chain V-III region T957 OS=Mus musculus OX=10090 PE=1 SV=2	153	90	79.5	159.6	117.8	0.588	0.883333	1.77333	1.30889
P01878	Ig alpha chain C region OS=Mus musculus OX=10090 PE=1 SV=1	156.7	90.2	84	159.3	109.8	0.576	0.931264	1.76608	1.21729
P58774	Tropomyosin beta chain OS=Mus musculus OX=10090 GN=Tpm2 PE=1 SV=1	211	71.4	71.7	124.4	80.4	0.338	1.0042	1.7423	1.12605
P20801	Troponin C, skeletal muscle OS=Mus musculus OX=10090 GN=Tnnc2 PE=1 SV=2	155.1	43.2	42.5	75.2	48.2	0.278	0.983796	1.74074	1.11574
P28293	Cathepsin G OS=Mus musculus OX=10090 GN=Ctsg PE=1 SV=2	151.6	89.2	92.1	155.1	112.1	0.588	1.03251	1.73879	1.25673
P10107	Annexin A1 OS=Mus musculus OX=10090 GN=Anxa1 PE=1 SV=2	118.4	71.1	72.6	123.3	89.6	0.601	1.0211	1.73418	1.2602
O70622	Reticulon-2 OS=Mus musculus OX=10090 GN=Rtn2 PE=1 SV=1	214.8	77.1	86.3	133.6	88.2	0.359	1.11933	1.73281	1.14397
P05977	Myosin light chain 1/3, skeletal muscle isoform OS=Mus musculus OX=10090 GN=Myl1 PE=1 SV=2	199.5	56.3	57.4	97.2	62.9	0.282	1.01954	1.72647	1.11723
Q9JKS4	LIM domain-binding protein 3 OS=Mus musculus OX=10090 GN=Ldb3 PE=1 SV=1	213.4	78.4	81.2	135.3	91.7	0.367	1.03571	1.72577	1.16964
P01867	Ig gamma-2B chain C region OS=Mus musculus OX=10090 GN=Igh-3 PE=1 SV=3	104.6	69.2	59.8	119.4	84	0.661	0.864162	1.72543	1.21387
Q6P9Z1	SWI/SNF-related matrix-associated actin-dependent regulator of chromatin subfamily D member 3 OS=Mus musculus OX=10090 GN=Smarcd3 PE=1 SV=2	154.6	82	97.5	141.4	124.6	0.53	1.18902	1.72439	1.51951
P06467	Hemoglobin subunit zeta OS=Mus musculus OX=10090 GN=Hbz PE=2 SV=2	89.4	67.9	96.7	116	195.9	0.759	1.42415	1.70839	2.88513
P01631	Ig kappa chain V-II region 26-10 OS=Mus musculus OX=10090 PE=1 SV=1	153.1	87	88.3	148.3	123.3	0.568	1.01494	1.7046	1.41724
P19788	Matrix Gla protein OS=Mus musculus OX=10090 GN=Mgp PE=3 SV=1	130.3	90.3	72.5	153.4	153.5	0.693	0.802879	1.69878	1.69989
P41245	Matrix metalloproteinase-9 OS=Mus musculus OX=10090 GN=Mmp9 PE=1 SV=2	145.9	89.7	96.5	151.9	116.1	0.615	1.07581	1.69342	1.29431
P51667	Myosin regulatory light chain 2, ventricular/cardiac muscle isoform OS=Mus musculus OX=10090 GN=Myl2 PE=1 SV=3	247.7	62	86.8	104.1	68.6	0.25	1.4	1.67903	1.10645
Q61646	Haptoglobin OS=Mus musculus OX=10090 GN=Hp PE=1 SV=1	126.4	97.9	81.2	164.3	130.2	0.775	0.829418	1.67824	1.32993
O88593	Peptidoglycan recognition protein 1 OS=Mus musculus OX=10090 GN=Pglyrp1 PE=1 SV=1	160.1	86.7	91.9	144.7	116.6	0.542	1.05998	1.66897	1.34487
O08716	Fatty acid-binding protein 9 OS=Mus musculus OX=10090 GN=Fabp9 PE=1 SV=2	137.8	85.6	108.6	142.2	125.8	0.621	1.26869	1.66121	1.46963
Q5SX39	Myosin-4 OS=Mus musculus OX=10090 GN=Myh4 PE=2 SV=1	178.3	48.3	49.7	79.9	53.9	0.271	1.02899	1.65424	1.11594
P11672	Neutrophil gelatinase-associated lipocalin OS=Mus musculus OX=10090 GN=Lcn2 PE=1 SV=1	137.9	94.4	95.3	155.9	116.6	0.685	1.00953	1.65148	1.23517
Q6PCZ4	Melanoma-associated antigen E1 OS=Mus musculus OX=10090 GN=Magee1 PE=1 SV=1	85	36.3	39.8	59.7	44.1	0.427	1.09642	1.64463	1.21488
Q7TQ48	Sarcalumenin OS=Mus musculus OX=10090 GN=Srl PE=1 SV=1	216.4	81.2	79.2	132.6	90.7	0.375	0.975369	1.633	1.117
P01864	Ig gamma-2A chain C region secreted form OS=Mus musculus OX=10090 PE=1 SV=1	150.9	95.8	82.8	155.8	114.8	0.635	0.864301	1.6263	1.19833
Q61096	Myeloblastin OS=Mus musculus OX=10090 GN=Prtn3 PE=1 SV=2	156	87.3	94.1	141.5	121.1	0.56	1.07789	1.62085	1.38717
P27005	Protein S100-A8 OS=Mus musculus OX=10090 GN=S100a8 PE=1 SV=3	99.1	64.2	67.2	104	79.6	0.648	1.04673	1.61994	1.23988
P01750	Ig heavy chain V region 102 OS=Mus musculus OX=10090 PE=1 SV=1	117.2	93.4	100.6	151.3	137.6	0.796	1.07709	1.61991	1.47323
P13541	Myosin-3 OS=Mus musculus OX=10090 GN=Myh3 PE=2 SV=2	259.8	72.9	78	117.5	71.8	0.281	1.06996	1.6118	0.984911
Q8BLH7	HIRA-interacting protein 3 OS=Mus musculus OX=10090 GN=Hirip3 PE=1 SV=1	144.1	94.1	95.4	151.4	115	0.653	1.01382	1.60893	1.2221
Q9JIF9	Myotilin OS=Mus musculus OX=10090 GN=Myot PE=1 SV=1	197.6	86.2	88.6	138	89.5	0.436	1.02784	1.60093	1.03828
P43275	Histone H1.1 OS=Mus musculus OX=10090 GN=H1-1 PE=1 SV=2	123.6	103.6	100.2	165.5	107.1	0.838	0.967181	1.59749	1.03378
Q3UZ39	Leucine-rich repeat flightless-interacting protein 1 OS=Mus musculus OX=10090 GN=Lrrfip1 PE=1 SV=2	134.1	93.3	104.1	148.6	119.9	0.696	1.11576	1.59271	1.2851
P43276	Histone H1.5 OS=Mus musculus OX=10090 GN=Hist1h1b PE=1 SV=2	132.5	95.7	85.4	151.5	95.2	0.722	0.892372	1.58307	0.994775
Q8VCI0	Phospholipase B-like 1 OS=Mus musculus OX=10090 GN=Plbd1 PE=1 SV=1	157.8	86.2	99.8	136	120.2	0.546	1.15777	1.57773	1.39443
P30681	High mobility group protein B2 OS=Mus musculus OX=10090 GN=Hmgb2 PE=1 SV=3	118.6	84.4	88.1	132.5	107.3	0.711	1.04384	1.56991	1.27133
P01865	Ig gamma-2A chain C region, membrane-bound form OS=Mus musculus OX=10090 GN=Igh-1a PE=1 SV=3	150.4	97.1	84.4	152.3	115.8	0.646	0.869207	1.56849	1.19258
P01863	Ig gamma-2A chain C region, A allele OS=Mus musculus OX=10090 GN=Ighg PE=1 SV=1	150.4	97.1	84.4	152.3	115.8	0.646	0.869207	1.56849	1.19258
Q9JI91	Alpha-actinin-2 OS=Mus musculus OX=10090 GN=Actn2 PE=1 SV=2	172.4	69.9	73.4	109.5	75.5	0.405	1.05007	1.56652	1.08011
P15864	Histone H1.2 OS=Mus musculus OX=10090 GN=Hist1h1c PE=1 SV=2	164	100.1	84.6	156.5	94.9	0.61	0.845155	1.56344	0.948052
Q62234	Myomesin-1 OS=Mus musculus OX=10090 GN=Myom1 PE=1 SV=2	228.4	76.8	77.9	120	85.5	0.336	1.01432	1.5625	1.11328
Q8CG48	Structural maintenance of chromosomes protein 2 OS=Mus musculus OX=10090 GN=Smc2 PE=1 SV=2	154.8	86.8	107.1	135.6	115.7	0.56	1.23387	1.56221	1.33295
P58771	Tropomyosin alpha-1 chain OS=Mus musculus OX=10090 GN=Tpm1 PE=1 SV=1	222.2	69.8	72.6	108.7	75.8	0.314	1.04011	1.55731	1.08596
Q8R429	Sarcoplasmic/endoplasmic reticulum calcium ATPase 1 OS=Mus musculus OX=10090 GN=Atp2a1 PE=1 SV=1	155.6	62.6	60.8	97.3	67.8	0.403	0.971246	1.55431	1.08307
Q3TBD2	Rho GTPase-activating protein 45 OS=Mus musculus OX=10090 GN=Arhgap45 PE=1 SV=2	139	94.1	100.4	146.1	120.4	0.676	1.06695	1.5526	1.27949
P97821	Dipeptidyl peptidase 1 OS=Mus musculus OX=10090 GN=Ctsc PE=1 SV=1	143.7	93.1	100.2	144.4	118.7	0.648	1.07626	1.55102	1.27497
Q09014	Neutrophil cytosol factor 1 OS=Mus musculus OX=10090 GN=Ncf1 PE=1 SV=3	99.9	71.2	74.5	110	86.8	0.713	1.04635	1.54494	1.2191
P51637	Caveolin-3 OS=Mus musculus OX=10090 GN=Cav3 PE=1 SV=1	155.1	88.9	93.8	136.7	125.4	0.573	1.05512	1.53768	1.41057
Q6A028	Switch-associated protein 70 OS=Mus musculus OX=10090 GN=Swap70 PE=1 SV=2	127.9	89.4	114	137.4	131.4	0.699	1.27517	1.53691	1.4698
Q8BHB9	Chloride intracellular channel protein 6 OS=Mus musculus OX=10090 GN=Clic6 PE=1 SV=1	123	93.1	103.5	142.6	137.8	0.757	1.11171	1.53169	1.48013
Q8K1I3	Secreted phosphoprotein 24 OS=Mus musculus OX=10090 GN=Spp2 PE=1 SV=2	149.8	96.9	84	148	121.4	0.647	0.866873	1.52735	1.25284
P43025	Tetranectin OS=Mus musculus OX=10090 GN=Clec3b PE=1 SV=2	189.5	78	99.3	119	114.1	0.412	1.27308	1.52564	1.46282
P46062	Signal-induced proliferation-associated protein 1 OS=Mus musculus OX=10090 GN=Sipa1 PE=1 SV=2	134.2	97.7	95.1	148.5	124.5	0.728	0.973388	1.51996	1.27431
O35103	Osteomodulin OS=Mus musculus OX=10090 GN=Omd PE=2 SV=1	123.9	88.6	80.5	134.6	172.4	0.716	0.908578	1.51919	1.94582
P35461	Lymphocyte antigen 6G (Fragment) OS=Mus musculus OX=10090 GN=Ly6g PE=2 SV=1	130.8	98.7	103.2	149.9	117.5	0.754	1.04559	1.51874	1.19048
Q9QZZ6	Dermatopontin OS=Mus musculus OX=10090 GN=Dpt PE=1 SV=1	179.1	88.9	92.7	135	104.2	0.496	1.04274	1.51856	1.1721
Q5EBG6	Heat shock protein beta-6 OS=Mus musculus OX=10090 GN=Hspb6 PE=1 SV=1	197.6	88.1	89	133.5	91.8	0.446	1.01022	1.51532	1.042
Q8BFR1	Zinc finger CCCH-type antiviral protein 1-like OS=Mus musculus OX=10090 GN=Zc3hav1l PE=2 SV=1	125.2	93.2	103.5	141.2	136.9	0.744	1.11052	1.51502	1.46888
Q91Z83	Myosin-7 OS=Mus musculus OX=10090 GN=Myh7 PE=2 SV=1	221.2	66.7	86.6	100.7	75.1	0.302	1.29835	1.50975	1.12594
Q3U492	Kielin/chordin-like protein OS=Mus musculus OX=10090 GN=Kcp PE=1 SV=2	138.4	97.3	91.5	146.3	126.5	0.703	0.940391	1.5036	1.3001
P08207	Protein S100-A10 OS=Mus musculus OX=10090 GN=S100a10 PE=1 SV=2	117.4	76	86.9	114.2	104.6	0.647	1.14342	1.50263	1.37632
P24526	Myelin P2 protein OS=Mus musculus OX=10090 GN=Pmp2 PE=2 SV=2	134.6	86.6	111.1	130.1	125.9	0.644	1.28291	1.50231	1.45381
P01680	Ig kappa chain V-IV region S107B OS=Mus musculus OX=10090 PE=4 SV=1	124.7	101.6	99.1	152.5	122.2	0.815	0.975394	1.50098	1.20276
Q61878	Bone marrow proteoglycan OS=Mus musculus OX=10090 GN=Prg2 PE=1 SV=1	115.5	87.3	88.5	131	110.9	0.756	1.01375	1.50057	1.27033
Q8C838	Trafficking regulator of GLUT4 1 OS=Mus musculus OX=10090 GN=Trarg1 PE=1 SV=1	155	95.1	110.1	142.5	97.3	0.614	1.15773	1.49842	1.02313
Q9JK37	Myozenin-1 OS=Mus musculus OX=10090 GN=Myoz1 PE=1 SV=1	145.9	61.1	60.7	91.5	66.7	0.419	0.993453	1.49755	1.09165
Q9R0G6	Cartilage oligomeric matrix protein OS=Mus musculus OX=10090 GN=Comp PE=1 SV=2	140.8	65.1	65	97.4	163.9	0.463	0.998464	1.49616	2.51767
Q8VCM7	Fibrinogen gamma chain OS=Mus musculus OX=10090 GN=Fgg PE=1 SV=1	117.4	93.8	96.5	140.3	152	0.799	1.02878	1.49574	1.62047
A2AUC9	Kelch-like protein 41 OS=Mus musculus OX=10090 GN=Klhl41 PE=1 SV=1	50.7	20.4	20.7	30.5	20.7	0.402	1.01471	1.4951	1.01471
Q5DTY9	BTB/POZ domain-containing protein KCTD16 OS=Mus musculus OX=10090 GN=Kctd16 PE=1 SV=2	93.2	148.5	113.6	100.2	144.4	1.592	0.764983	0.674747	0.972391
P98086	Complement C1q subcomponent subunit A OS=Mus musculus OX=10090 GN=C1qa PE=1 SV=2	76.1	151.7	142.5	101.6	128	1.993	0.939354	0.669743	0.843771
Q9QXT5	Epidermal growth factor-like protein 7 OS=Mus musculus OX=10090 GN=Egfl7 PE=2 SV=2	114.3	132.7	124.2	87.1	141.7	1.16	0.935946	0.656368	1.06782
P03995	Glial fibrillary acidic protein OS=Mus musculus OX=10090 GN=Gfap PE=1 SV=4	52.6	101.9	87.2	66	74.5	1.939	0.855741	0.647694	0.731109
Q99ME2	WD repeat-containing protein 6 OS=Mus musculus OX=10090 GN=Wdr6 PE=1 SV=1	95.5	152.6	143.6	93.7	114.6	1.598	0.941022	0.614024	0.750983
Q922H4	Mannose-1-phosphate guanyltransferase alpha OS=Mus musculus OX=10090 GN=Gmppa PE=1 SV=1	106.7	161.3	117.9	96.4	117.7	1.511	0.730936	0.597644	0.729696
Q8BP00	IQ calmodulin-binding motif-containing protein 1 OS=Mus musculus OX=10090 GN=Iqcb1 PE=1 SV=2	79.1	162.9	179.2	87.8	91	2.059	1.10006	0.538981	0.558625
Q8VED2	Biogenesis of lysosome-related organelles complex 1 subunit 4 OS=Mus musculus OX=10090 GN=Bloc1s4 PE=1 SV=1	107.5	142.9	134.2	75.9	139.4	1.329	0.939118	0.531141	0.975507
Q9Z1N9	Protein unc-13 homolog B OS=Mus musculus OX=10090 GN=Unc13b PE=1 SV=2	92.7	156.1	153.1	62.5	135.6	1.684	0.980782	0.400384	0.868674
O55226	Chondroadherin OS=Mus musculus OX=10090 GN=Chad PE=2 SV=1	121	57.4	50.6	75.2	215.3	0.475	0.881533	1.3101	3.75087
Q05722	Collagen alpha-1(IX) chain OS=Mus musculus OX=10090 GN=Col9a1 PE=2 SV=2	115.5	88.5	69.8	122.9	203.3	0.766	0.788701	1.3887	2.29718
P02088	Hemoglobin subunit beta-1 OS=Mus musculus OX=10090 GN=Hbb-b1 PE=1 SV=2	65.7	64.9	80.8	89.6	148.8	0.987	1.24499	1.38059	2.29276
P28481	Collagen alpha-1(II) chain OS=Mus musculus OX=10090 GN=Col2a1 PE=1 SV=2	108.3	68.6	60.1	96.4	151.4	0.634	0.876093	1.40525	2.207
P01942	Hemoglobin subunit alpha OS=Mus musculus OX=10090 GN=Hba PE=1 SV=2	76.8	75.7	91.9	103.2	164.1	0.985	1.214	1.36328	2.16777
Q9EPW4	C-type lectin domain family 3 member A OS=Mus musculus OX=10090 GN=Clec3a PE=3 SV=1	133.4	82.8	92.8	114.5	176.6	0.62	1.12077	1.38285	2.13285
P02089	Hemoglobin subunit beta-2 OS=Mus musculus OX=10090 GN=Hbb-b2 PE=1 SV=2	86.8	86.6	106.5	113.5	179.7	0.997	1.22979	1.31062	2.07506
O35701	Matrilin-3 OS=Mus musculus OX=10090 GN=Matn3 PE=1 SV=2	127.2	87.1	90.4	122.1	173.3	0.685	1.03789	1.40184	1.98967
P02104	Hemoglobin subunit epsilon-Y2 OS=Mus musculus OX=10090 GN=Hbb-y PE=1 SV=2	87.1	88.2	100.1	112	162.9	1.013	1.13492	1.26984	1.84694
Q61282	Aggrecan core protein OS=Mus musculus OX=10090 GN=Acan PE=1 SV=2	101.7	100.7	96.6	89	174.3	0.99	0.959285	0.883813	1.73088
P40936	Indolethylamine N-methyltransferase OS=Mus musculus OX=10090 GN=Inmt PE=1 SV=1	139.6	89.2	94.1	124.6	152.6	0.639	1.05493	1.39686	1.71076
Q07643	Collagen alpha-2(IX) chain OS=Mus musculus OX=10090 GN=Col9a2 PE=2 SV=1	123.1	98.4	85.3	126.3	167	0.799	0.86687	1.28354	1.69715
Q61144	Presenilin-2 OS=Mus musculus OX=10090 GN=Psen2 PE=1 SV=3	125.5	101.6	95.8	112.9	164.2	0.81	0.942913	1.11122	1.61614
P32261	Antithrombin-III OS=Mus musculus OX=10090 GN=Serpinc1 PE=1 SV=1	141.7	90.3	97.1	129.5	141.4	0.637	1.0753	1.43411	1.56589
Q8K0E8	Fibrinogen beta chain OS=Mus musculus OX=10090 GN=Fgb PE=1 SV=1	117.4	97.7	100.2	132.6	152.2	0.832	1.02559	1.35722	1.55783
E9PV24	Fibrinogen alpha chain OS=Mus musculus OX=10090 GN=Fga PE=1 SV=1	117.9	91.6	93.9	131	142.5	0.776	1.02511	1.43013	1.55568
Q00623	Apolipoprotein A-I OS=Mus musculus OX=10090 GN=Apoa1 PE=1 SV=2	108	93.4	106.5	116.4	144.9	0.865	1.14026	1.24625	1.55139
P13634	Carbonic anhydrase 1 OS=Mus musculus OX=10090 GN=Ca1 PE=1 SV=4	113.8	98.8	117.1	117	153.2	0.868	1.18522	1.18421	1.55061
Q61838	Pregnancy zone protein OS=Mus musculus OX=10090 GN=Pzp PE=1 SV=3	105.7	89.5	100.2	119.3	138.1	0.846	1.11955	1.33296	1.54302
O35744	Chitinase-like protein 3 OS=Mus musculus OX=10090 GN=Chil3 PE=1 SV=2	123.3	82.4	110.8	118.1	126.6	0.669	1.34466	1.43325	1.53641
P09813	Apolipoprotein A-II OS=Mus musculus OX=10090 GN=Apoa2 PE=1 SV=2	118.1	100.1	106.8	121.4	153.6	0.847	1.06693	1.21279	1.53447
Q9D2P8	Myelin-associated oligodendrocyte basic protein OS=Mus musculus OX=10090 GN=Mobp PE=1 SV=1	80.6	167	116	130.3	106.2	2.072	0.694611	0.78024	0.635928
P70193	Leucine-rich repeats and immunoglobulin-like domains protein 1 OS=Mus musculus OX=10090 GN=Lrig1 PE=1 SV=2	70.9	174.5	130.5	119.4	104.7	2.461	0.747851	0.684241	0.6

## Sheet: Medulla oblongata
Accession	Description	WT-1	WT-2	WT-3	WT-4	ALS-1	ALS-2	ALS-3	ALS-4	ALS+3.6mg/kg-1	ALS+3.6mg/kg-2	ALS+3.6mg/kg-3	ALS+3.6mg/kg-4	ALS+21.8mg/kg-1	ALS+21.8mg/kg-2	ALS+21.8mg/kg-3	ALS+21.8mg/kg-4	ALS+43.6mg/kg-1	ALS+43.6mg/kg-2	ALS+43.6mg/kg-3	ALS+43.6mg/kg-4	ALS vs WT	ALS+3.6mg/kg vs ALS	ALS+21.8mg/kg vs ALS	ALS+43.6mg/kg vs ALS
Q9DAZ9	Abscission/NoCut checkpoint regulator OS=Mus musculus OX=10090 GN=Zfyve19 PE=1 SV=2	120.8	120.9	118.7	119.6	121.4	114.8	112.4	115.2	121.4	121.7	139.5	126.4	117.4	119.2	119.3	121.5	118.9	123.4	110.1	117.3	1.09746	1.02932	1.01272	0.96625
Q0VGU4	Neurosecretory protein VGF OS=Mus musculus OX=10090 GN=Vgf PE=1 SV=1	115	111.7	113.3	113	124.3	121	125.2	120.9	108.8	107.9	111.4	119.3	119.7	120.4	114.1	114.9	116.6	118.2	114.1	109.9	0.91046	0.954619	0.933659	1.08477
Q4QQM4	Tumor protein p53-inducible protein 11 OS=Mus musculus OX=10090 GN=Trp53i11 PE=1 SV=1	123	117.2	128.2	154.9	125.9	127	127.6	119.9	114.2	115.5	113.8	111.1	122.2	114.6	107.8	113.4	114.7	125.7	122.5	100.7	0.908473	0.915268	0.926459	0.956239
Q3UPH1	Protein PRRC1 OS=Mus musculus OX=10090 GN=Prrc1 PE=1 SV=1	113.3	119.8	112.8	121.8	128.8	125.7	134.6	125.9	121.3	117.7	116.7	112.1	116.7	117.7	120.7	123.1	119.9	119.1	115.2	117.2	0.90835	0.928544	0.91534	1.10113
Q9EP89	Serine beta-lactamase-like protein LACTB, mitochondrial OS=Mus musculus OX=10090 GN=Lactb PE=1 SV=1	112.5	125.4	118.9	105.8	116.7	126.2	129.1	116.8	108.3	112.7	113.3	108	118.8	118.4	123.7	105.5	114.4	117.3	115	109	0.904869	0.954173	0.932283	1.05664
Q61599	Rho GDP-dissociation inhibitor 2 OS=Mus musculus OX=10090 GN=Arhgdib PE=1 SV=3	99.8	90.4	112.1	111.4	133.2	133.1	121.1	132.6	107.5	115.6	121.7	123.5	106.4	131.5	131.7	114	153.1	129.3	113.4	118.5	0.900577	0.93	0.989038	1.25695
Q8BTW3	Exosome complex component MTR3 OS=Mus musculus OX=10090 GN=Exosc6 PE=1 SV=1	111.7	126.9	105.7	119.5	127.3	134	118.3	128.8	113.1	108.5	113.8	120	119.1	107.2	123.3	118.5	128.9	123.4	139	113.2	0.895751	0.920732	0.992329	1.09616
Q61738	Integrin alpha-7 OS=Mus musculus OX=10090 GN=Itga7 PE=1 SV=3	94.5	114.8	114.7	110.1	122.4	124.5	131.5	136.3	105	118.3	111.4	120.2	107.4	118.2	125	122.4	133.8	124.2	117.4	111	0.883816	0.918982	0.945017	1.18567
Q6AW69	Cingulin-like protein 1 OS=Mus musculus OX=10090 GN=Cgnl1 PE=1 SV=2	108.4	115.9	101.2	125.6	130.4	131.2	126.3	138.1	116.3	118.3	114.4	115.4	117.2	112.2	136.9	110.8	127.7	122.3	121.3	110	0.88289	0.907034	0.915019	1.16604
P61804	Dolichyl-diphosphooligosaccharide--protein glycosyltransferase subunit DAD1 OS=Mus musculus OX=10090 GN=Dad1 PE=1 SV=3	116.6	125	128.5	113.2	129.4	129.9	124.1	131.3	109.1	118.1	108.5	115.4	119.9	114.4	113.3	123.7	125	112.6	125.6	116.4	0.876433	0.915679	0.931805	1.06497
Q9JMI0	Endothelin-converting enzyme-like 1 OS=Mus musculus OX=10090 GN=Ecel1 PE=2 SV=2	113.5	106	124.3	116.6	122.9	124.9	124.4	135.7	109	106.8	108.4	109.8	108.5	131.2	109.5	116.5	109.5	131	133.4	121.4	0.854499	0.916913	0.975192	1.10317
P60762	Mortality factor 4-like protein 1 OS=Mus musculus OX=10090 GN=Morf4l1 PE=1 SV=2	100.7	116.6	125.2	131.7	120.3	153.4	148.4	113.8	112.3	103.8	101.3	115.8	143.1	105.6	121.2	98.9	123.6	120.6	104	139.9	0.80836	0.87479	0.910804	1.13011
P01869	Ig gamma-1 chain C region, membrane-bound form OS=Mus musculus OX=10090 GN=Ighg1 PE=1 SV=2	115.9	98.4	99.6	98	130.7	138.5	112	136.4	94.6	111.4	108	102.4	146.8	138.3	145.6	165.3	111.9	113.4	134.7	97.9	0.804482	1.15147	0.88466	1.25662
P01868	Ig gamma-1 chain C region secreted form OS=Mus musculus OX=10090 GN=Ighg1 PE=1 SV=1	115.9	98.4	99.6	98	130.7	138.5	112	136.4	94.6	111.4	108	102.4	146.8	138.3	145.6	165.3	111.9	113.4	134.7	97.9	0.804482	1.15147	0.88466	1.25662
Q8VCM7	Fibrinogen gamma chain OS=Mus musculus OX=10090 GN=Fgg PE=1 SV=1	90.9	101.3	96.7	99.2	98.4	124.4	94.1	100.3	92.5	135.4	117.2	97.1	197.4	109.1	124.5	168	120.8	129.8	167.5	135.4	1.05992	1.43576	1.3267	1.07498
P56375	Acylphosphatase-2 OS=Mus musculus OX=10090 GN=Acyp2 PE=1 SV=2	156.8	117.7	125.5	129.7	92.3	108.3	110.1	106.8	92.4	111.5	120.7	103.3	92.5	128.8	127.2	118.1	116.9	133.8	116.4	142	1.02491	1.1176	1.2194	0.788182
Q8BJZ3	Protein lifeguard 3 OS=Mus musculus OX=10090 GN=Tmbim1 PE=1 SV=1	132	105.8	114.7	112.9	115.7	113.8	116.1	111.8	98.8	105.4	122.2	120.4	104.8	137.6	114	131.4	148.7	137.5	133	123.5	0.976826	1.06646	1.18649	0.98281
P07309	Transthyretin OS=Mus musculus OX=10090 GN=Ttr PE=1 SV=1	120.3	107	106.1	107.3	119.6	124.2	105.7	109.1	93.1	122	132.6	124.8	117.4	118.2	116.5	137.2	149.5	128.6	139.1	121.7	1.03031	1.06694	1.1751	1.04062
O35682	Myeloid-associated differentiation marker OS=Mus musculus OX=10090 GN=Myadm PE=1 SV=2	98.7	105	118.2	118.4	103.4	116	119.9	112.4	93.5	133.5	110.6	99.4	112.9	121.6	130.7	128.1	130.9	123.8	120.6	141.7	0.967456	1.0921	1.14456	1.02589
Q9CR57	60S ribosomal protein L14 OS=Mus musculus OX=10090 GN=Rpl14 PE=1 SV=3	120.8	109.5	114	119	114.8	99.9	111.2	120.6	105.3	115.7	112.5	121.8	115.5	105.8	110.2	117.4	132.5	125.5	123	121.2	1.01971	1.00538	1.12475	0.963738
Q9CW79	Golgin subfamily A member 1 OS=Mus musculus OX=10090 GN=Golga1 PE=1 SV=2	97	118.7	117.7	120.1	103.5	118.9	113.7	116.5	96.8	120.3	110.1	117.8	95.7	117.7	133.7	122	125.7	124.5	124.9	123.6	0.983208	1.03646	1.10186	0.998015
Q8BHJ6	Serine incorporator 5 OS=Mus musculus OX=10090 GN=Serinc5 PE=2 SV=1	144.5	121.6	121.9	131.6	112.2	108.7	115.9	115.6	100.5	121.4	123.4	119.7	112.6	116.5	122.3	114	130.2	131.8	116.5	119.2	1.02785	1.02874	1.10013	0.87067
Q8R480	Nuclear pore complex protein Nup85 OS=Mus musculus OX=10090 GN=Nup85 PE=1 SV=1	117.7	117.5	119	119.6	106.3	113.7	118.9	113	110.5	118.4	123.8	122.1	123.2	123	115.9	114.3	115.7	127.4	122.4	130.9	1.05067	1.05422	1.09847	0.953778
Q9Z0V1	Potassium voltage-gated channel subfamily D member 3 OS=Mus musculus OX=10090 GN=Kcnd3 PE=1 SV=1	122.9	126.6	127.5	120.2	123.9	121.4	134.9	121.4	115.5	113	112.5	127.6	126.5	116.7	111	121	111.2	122.3	114	109.8	0.934211	0.947368	0.911683	1.00885
Q9Z2W9	Glutamate receptor 3 OS=Mus musculus OX=10090 GN=Gria3 PE=1 SV=2	128.7	127.9	122.9	122	127.1	117.5	125.3	121.9	112.3	111.3	121.8	110.1	116.5	115.9	113.2	110	101.4	110.6	116.9	114.1	0.92619	0.926393	0.900773	0.980658
Q60738	Zinc transporter 1 OS=Mus musculus OX=10090 GN=Slc30a1 PE=1 SV=1	123.2	119.5	120.3	112.2	113.7	134.4	121.2	124.5	115.6	111.9	114.7	130.3	142.3	122.7	126.3	130.4	105.2	111.4	117.5	102.7	0.956865	1.0565	0.884569	1.03914
Q9D2V7	Coronin-7 OS=Mus musculus OX=10090 GN=Coro7 PE=1 SV=2	151	83.5	136	198	116.9	142.7	175.3	127.4	119.1	143.1	93.1	88.9	92.7	143.8	99.7	91	120.2	86.9	95.8	94.7	0.78997	0.759737	0.707096	0.989094
O35206	Collagen alpha-1(XV) chain OS=Mus musculus OX=10090 GN=Col15a1 PE=1 SV=2	122	111	126.4	126	104.7	182	119.5	146.7	105.7	93.9	133.4	115.2	102.6	126.8	114.5	128.3	110.2	86.2	106.3	83.7	0.810635	0.854042	0.698861	1.13906
P01837	Immunoglobulin kappa constant OS=Mus musculus OX=10090 GN=Igkc PE=1 SV=2	46.9	61.7	73.2	88.2	81.9	152	83.3	131.8	34.9	81.4	107.1	93.8	305.8	161.4	229.7	206.1	79.7	113.1	106.7	80.1	0.706459	2.01114	0.845434	1.66296
P01864	Ig gamma-2A chain C region secreted form OS=Mus musculus OX=10090 PE=1 SV=1	95.8	91.8	92.7	88.6	114.7	139.3	95.8	141.5	79.4	104.7	104.3	83.1	205.2	143.1	204.8	207.9	104.9	121.1	102.5	79	0.756157	1.54895	0.829432	1.3318
Q61941	NAD(P) transhydrogenase, mitochondrial OS=Mus musculus OX=10090 GN=Nnt PE=1 SV=2	103.3	99.1	72.6	128.5	106.5	103.1	91.5	96.2	158.6	137.2	138.9	93.4	110	139.9	230.3	132.6	106.5	99.4	66.8	133.8	1.32922	1.54241	1.02316	0.984634
Q61646	Haptoglobin OS=Mus musculus OX=10090 GN=Hp PE=1 SV=1	89	86.6	88.5	75.5	93.4	136.6	87.3	130.3	76.7	82.9	125.7	82.1	193.7	142.8	142	206.9	147.2	151.1	110.8	105.1	0.820822	1.53128	1.14879	1.31802
Q91X72	Hemopexin OS=Mus musculus OX=10090 GN=Hpx PE=1 SV=2	82.4	83.1	80.3	85.4	102.9	138.9	86.5	117.2	81.5	107.1	149.9	107.7	179.5	140.3	151.4	185.4	131.5	113.6	131.9	104.3	1.00157	1.47385	1.08036	1.34511
P01867	Ig gamma-2B chain C region OS=Mus musculus OX=10090 GN=Igh-3 PE=1 SV=3	103.4	91.4	100.5	84.8	113.8	137	106	130.6	100.4	100	106.5	87.7	176.8	133.5	180.5	223	105.5	113.6	106.4	73.9	0.809602	1.46451	0.81945	1.28229
Q61838	Pregnancy zone protein OS=Mus musculus OX=10090 GN=Pzp PE=1 SV=3	89.4	82.9	81.3	100.8	97.7	117.4	85	102.6	91.7	166.5	137.9	125	170.1	113.9	122	153.5	127.9	119.2	173.8	118.1	1.29402	1.38937	1.33847	1.13629
P50172	Corticosteroid 11-beta-dehydrogenase isozyme 1 OS=Mus musculus OX=10090 GN=Hsd11b1 PE=1 SV=3	122.2	130.9	130.5	130.6	107.2	121.8	107.2	86.4	112.7	119.7	110.2	90.4	145.8	119.3	143.7	149.3	112	108.3	108.4	143.4	1.02461	1.32063	1.11713	0.821859
Q3TXX4	Vesicular glutamate transporter 1 OS=Mus musculus OX=10090 GN=Slc17a7 PE=1 SV=2	121	119.2	113	119.5	103.3	111.5	115.1	99.4	130	118.8	102.9	100.1	153.1	118.7	138.5	149.4	92.6	131.8	130.5	131.6	1.05241	1.30375	1.13324	0.908187
P35802	Neuronal membrane glycoprotein M6-a OS=Mus musculus OX=10090 GN=Gpm6a PE=1 SV=1	149.5	109.6	123.6	121.5	100.6	98.2	109.5	99.9	90.9	104	102.1	100.9	119.9	128.8	151.9	122.5	117	145.3	112.9	126.8	0.974767	1.28148	1.22979	0.809599
P11881	Inositol 1,4,5-trisphosphate receptor type 1 OS=Mus musculus OX=10090 GN=Itpr1 PE=1 SV=2	101.4	108.2	107.8	114.4	95.3	113.2	111.1	105.7	120.7	113.2	111.9	100.4	129.5	115.7	139.9	159.3	94.9	117.5	106.4	120.3	1.04914	1.28004	1.03245	0.984947
P0DP60	Ly-6/neurotoxin-like protein 1 OS=Mus musculus OX=10090 GN=Lynx1 PE=1 SV=1	117.8	121.2	123.1	125.8	106	111.3	115	106.4	123	120.7	110.7	110.8	133.5	128.1	134.5	130.5	95.4	118.6	116.7	126.6	1.06041	1.20036	1.0424	0.89916
P63030	Mitochondrial pyruvate carrier 1 OS=Mus musculus OX=10090 GN=Mpc1 PE=1 SV=1	108	109.8	104.7	113.1	106.8	115.2	112.2	109.5	110.8	120.1	119.4	109.1	139	127.8	132.1	133.4	116.8	127.1	108.6	134.9	1.03538	1.19968	1.09849	1.0186
Q6ZWY8	Thymosin beta-10 OS=Mus musculus OX=10090 GN=Tmsb10 PE=1 SV=3	116.9	117.1	115.5	127	100.9	122.2	111.7	100.5	113.1	114	117.4	129.6	140.9	122.6	125.1	132.5	106.2	124.2	130.2	110.4	1.08913	1.19711	1.08201	0.913536
Q9D023	Mitochondrial pyruvate carrier 2 OS=Mus musculus OX=10090 GN=Mpc2 PE=1 SV=1	110.1	106.8	109.6	104.1	109.9	111.8	120	100.1	113.6	120.5	119	103.5	145	128	134	115.9	114.6	122.1	117.4	114.6	1.0335	1.18357	1.06089	1.02601
O08715	A-kinase anchor protein 1, mitochondrial OS=Mus musculus OX=10090 GN=Akap1 PE=1 SV=4	142.2	131.8	125.6	112.3	121.7	101.7	124.6	105.4	91.8	135.8	106.9	108.5	127.9	144.3	126.5	137.1	116.4	86.4	116.4	136.7	0.977062	1.18174	1.00551	0.88572
P62812	Gamma-aminobutyric acid receptor subunit alpha-1 OS=Mus musculus OX=10090 GN=Gabra1 PE=1 SV=1	125.8	122.9	110.2	125.9	105.6	115.7	116.2	101.9	117.2	122.7	93.6	104.1	132.9	121	129.3	136	101.6	117.7	125.1	132.1	0.995904	1.18161	1.08443	0.906353
P29699	Alpha-2-HS-glycoprotein OS=Mus musculus OX=10090 GN=Ahsg PE=1 SV=1	91.6	103.6	100.8	96	118	128.4	102.9	116.5	102.1	123.8	131.2	130.3	142.2	127.3	125.9	150.4	146.1	116.9	139.2	106.7	1.04637	1.17175	1.09253	1.18827
Q921C1	Gap junction gamma-3 protein OS=Mus musculus OX=10090 GN=Gjc3 PE=1 SV=2	139.3	119.5	115.1	129.8	109	115.5	110.2	107.5	108	121.1	103.2	112.2	133.7	126.6	129.9	127.7	110	117.3	109.4	122.8	1.0052	1.17119	1.03912	0.877904
Q9QY42	Prosaposin receptor GPR37 OS=Mus musculus OX=10090 GN=Gpr37 PE=2 SV=1	117.9	114.7	103.1	123.1	100	106.9	107.4	106.3	103.5	113.5	109.4	113.1	113.1	129.4	122.3	125.2	116.1	135.6	111.4	132.2	1.04494	1.165	1.1776	0.916739
Q9JKC6	Cell cycle exit and neuronal differentiation protein 1 OS=Mus musculus OX=10090 GN=Cend1 PE=1 SV=1	123.9	127.6	121.7	139.9	108.5	108.9	118.9	100.4	120.3	112.3	107.6	108.2	127.9	134.1	123.2	120.4	95.5	117.1	120.9	114.3	1.02679	1.15777	1.02542	0.851101
Q8BWU8	Ethanolamine-phosphate phospho-lyase OS=Mus musculus OX=10090 GN=Etnppl PE=2 SV=1	134.1	126.2	109	127.5	101	110.2	112.4	117.2	117.1	112.7	106.6	111	139.2	130	113.3	127.1	108.7	120.9	113.3	117.2	1.01497	1.15608	1.04378	0.887279
P16330	2',3'-cyclic-nucleotide 3'-phosphodiesterase OS=Mus musculus OX=10090 GN=Cnp PE=1 SV=3	100.4	91.2	87	87.7	84.1	85.3	81.3	78.7	82.5	87.2	86.6	82.4	95.6	99.1	94.4	89	95.1	93.7	79.3	85	1.02823	1.14784	1.07195	0.899263
P16390	Potassium voltage-gated channel subfamily A member 3 OS=Mus musculus OX=10090 GN=Kcna3 PE=1 SV=3	125.6	121.9	125.3	120.4	104.5	116.5	118.7	103.9	129.1	108.4	122.7	119.6	123.6	138.7	116.8	129	117.2	114.4	116.5	127.1	1.08161	1.1454	1.07124	0.899432
Q9D3R6	Katanin p60 ATPase-containing subunit A-like 2 OS=Mus musculus OX=10090 GN=Katnal2 PE=2 SV=2	115.7	118.5	117.4	123.5	115	112	116	111.8	119.2	122	115.5	118.8	129.8	127.9	127.3	134.7	120.3	119.6	123.8	111.1	1.04551	1.1427	1.04398	0.957272
Q9Z1K5	E3 ubiquitin-protein ligase ARIH1 OS=Mus musculus OX=10090 GN=Arih1 PE=1 SV=3	117.1	118.9	112.5	113.5	116.8	115.8	112.7	110.4	110.4	119.6	126.6	116.9	132.2	123.7	119.9	144.8	123.4	122	128.3	114.4	1.03906	1.14242	1.0711	0.986364
P63137	Gamma-aminobutyric acid receptor subunit beta-2 OS=Mus musculus OX=10090 GN=Gabrb2 PE=1 SV=2	130.3	122.4	112.2	123.6	106.3	116	123.9	109.9	127	115.4	115.7	111	139.7	124.3	132.9	121.5	96.8	121.9	115.3	133.9	1.0285	1.13659	1.02587	0.933675
Q9DB43	Zinc finger protein-like 1 OS=Mus musculus OX=10090 GN=Zfpl1 PE=1 SV=1	115.8	117.1	119.8	121.6	117.1	115.5	108	115.6	113.7	113.5	123.2	120.7	139.3	133.3	123.8	122.1	114.1	120.6	125.2	120	1.03266	1.13656	1.05195	0.961838
Q99M71	Mammalian ependymin-related protein 1 OS=Mus musculus OX=10090 GN=Epdr1 PE=1 SV=1	123.3	122	122	122.2	108.4	115.6	120.4	101.2	122.4	117.7	108	107.8	136.4	120.1	127.6	122.3	102.3	116.4	122	123	1.02311	1.13645	1.04062	0.910317
Q8BK30	NADH dehydrogenase [ubiquinone] flavoprotein 3, mitochondrial OS=Mus musculus OX=10090 GN=Ndufv3 PE=1 SV=1	122.3	119	122	122.7	111.1	122.5	117.3	102.6	126.5	114.5	111	110.4	130.2	124.5	127	133	98	119.4	122.7	131.3	1.01963	1.13495	1.03947	0.933128
Q9D172	Glutamine amidotransferase-like class 1 domain-containing protein 3A, mitochondrial OS=Mus musculus OX=10090 GN=Gatd3a PE=1 SV=1	104.9	107	108.9	116.6	105.4	103.8	114.2	111	112.8	118.3	117.5	118.9	116.3	118.9	129	128	103.4	116.1	123.3	125.4	1.0762	1.13306	1.07781	0.993141
Q9D2P8	Myelin-associated oligodendrocyte basic protein OS=Mus musculus OX=10090 GN=Mobp PE=1 SV=1	138.8	106.9	117.9	120.1	104.8	101.5	109.1	110.3	92.9	107.2	114.6	114	106.9	120.9	130.3	124	134.5	126.1	104.6	116	1.00705	1.13249	1.13037	0.880091
P12787	Cytochrome c oxidase subunit 5A, mitochondrial OS=Mus musculus OX=10090 GN=Cox5a PE=1 SV=2	94	104.6	100	108.8	87.4	95.7	103.5	93.1	98.9	104.4	103.1	100.5	108.5	107.5	105.3	108.7	86	101.3	106.9	104.9	1.07164	1.13247	1.05109	0.932008
P84096	Rho-related GTP-binding protein RhoG OS=Mus musculus OX=10090 GN=Rhog PE=1 SV=1	122	117.7	117.3	122.8	107.4	110.2	114.8	114.5	108.8	118.4	119.4	117.4	121.7	124.3	134.3	125.4	123	120.9	114.1	119.9	1.03826	1.13157	1.06937	0.93143
Q8CFE6	Sodium-coupled neutral amino acid transporter 2 OS=Mus musculus OX=10090 GN=Slc38a2 PE=1 SV=1	127.2	117	113.2	118.6	104.2	118.6	121.5	115.2	126.1	107.2	107.9	109.3	124.6	135.4	131.6	127.2	117.9	121.9	125.9	129.7	0.980413	1.12905	1.07813	0.965336
P35285	Ras-related protein Rab-22A OS=Mus musculus OX=10090 GN=Rab22a PE=1 SV=2	118.9	121.4	118.3	123.7	117.1	109	119.8	122.1	120.1	114.2	111.2	119.1	134.1	137.2	137.8	116.6	109.8	118.3	113	118.5	0.992735	1.12329	0.982051	0.97035
P48774	Glutathione S-transferase Mu 5 OS=Mus musculus OX=10090 GN=Gstm5 PE=1 SV=1	120.2	124.9	118.2	121	109.9	109.7	121	109.4	117.9	111	117.2	110.5	128.7	115.9	129.5	130	115.3	108.8	114.1	122.9	1.01467	1.12022	1.02467	0.929176
Q3U3Q1	Serine/threonine-protein kinase ULK3 OS=Mus musculus OX=10090 GN=Ulk3 PE=2 SV=1	125	118.8	123	119.8	121.1	120.3	112.1	116	111.8	105.7	123.8	115.7	130.9	142.2	125.2	127.3	111.2	113.1	115.9	121.2	0.973376	1.11949	0.982748	0.964858
Q99JX3	Golgi reassembly-stacking protein 2 OS=Mus musculus OX=10090 GN=Gorasp2 PE=1 SV=3	118.7	115.6	113.8	125	112.2	114.4	117.5	111	114.9	115.4	113.2	109.9	117.5	123.5	136.9	130.2	112.9	116.3	118.7	123.9	0.996265	1.11646	1.0367	0.961953
Q8VEM8	Phosphate carrier protein, mitochondrial OS=Mus musculus OX=10090 GN=Slc25a3 PE=1 SV=1	106.4	118.8	114.6	108.9	108.8	111.6	115.7	99.4	113.8	114.2	110	103.3	125.2	120	124.6	115.8	103.9	116.2	116.8	114.8	1.01332	1.11504	1.0372	0.970582
Q91WL8	WW domain-containing oxidoreductase OS=Mus musculus OX=10090 GN=Wwox PE=1 SV=1	123	115.7	123.9	121	113.8	118.7	114.4	108.8	118.8	118.7	115.8	117.7	124.6	125.6	126.1	130.9	119.9	121.3	119.9	121.5	1.03357	1.11301	1.05903	0.942308
P83870	PHD finger-like domain-containing protein 5A OS=Mus musculus OX=10090 GN=Phf5a PE=1 SV=1	120.9	110.7	121.2	114.4	114.4	116.3	119.8	111.5	114.8	119.1	118.5	124.4	134.5	124	122.9	132.6	115.3	129.9	117.6	117.1	1.03203	1.11255	1.03874	0.98887
Q4VBD2	Transmembrane anterior posterior transformation protein 1 OS=Mus musculus OX=10090 GN=Tapt1 PE=1 SV=2	101.8	109.4	116.6	114.1	111.6	107.9	118.8	122	110.3	133	120.8	122.4	131.2	135.3	122.1	123.5	145	114.4	121.6	118	1.05692	1.11254	1.08408	1.04164
Q9CZB0	Succinate dehydrogenase cytochrome b560 subunit, mitochondrial OS=Mus musculus OX=10090 GN=Sdhc PE=1 SV=1	100.1	109.5	109.2	114.6	112.6	113.6	108	119	119.7	139	119.6	120.5	132.7	118.6	124.9	127.5	100.4	119.2	138.3	118.4	1.10062	1.11143	1.05097	1.04569
Q9CR70	EKC/KEOPS complex subunit Lage3 OS=Mus musculus OX=10090 GN=Lage3 PE=2 SV=1	120.8	117.4	114.5	128.1	117.7	99.4	112.8	118.2	120.9	116	133.4	122.8	127	119.4	125.9	125.6	113.6	147.8	113.3	105.3	1.10042	1.11114	1.07119	0.931988
Q8BYP3	Rho-related GTP-binding protein RhoF OS=Mus musculus OX=10090 GN=Rhof PE=1 SV=1	132.3	130.9	115.7	114.7	108.1	118.3	119.1	110.6	118.4	121.4	119.2	121.6	128.6	120.5	125.2	132.4	112.6	108.9	120.7	120.7	1.05372	1.11094	1.01491	0.924028
Q9JJI8	60S ribosomal protein L38 OS=Mus musculus OX=10090 GN=Rpl38 PE=1 SV=3	112.5	115.9	105.6	120.2	111.3	113.5	117.1	116.4	117.5	128.1	118.9	118.8	129.7	129.5	125.6	124	122.9	113	132.8	120.6	1.05455	1.11019	1.06764	1.00903
Q8K209	Adhesion G-protein coupled receptor G1 OS=Mus musculus OX=10090 GN=Adgrg1 PE=1 SV=1	130.4	121	122.2	126.4	111.8	113.4	123.3	108	114.5	114.8	118.5	120	121.2	134.7	121.6	128.8	122.1	116.1	114.3	116.9	1.02475	1.10909	1.02826	0.913
Q920P5	Adenylate kinase isoenzyme 5 OS=Mus musculus OX=10090 GN=Ak5 PE=1 SV=2	112.7	117.9	118.1	118.6	111.6	114.7	120	114.9	108.2	110.7	123	117.7	138.2	119.1	120.7	133.1	110.7	111.3	118.2	115.6	0.996531	1.1082	0.988291	0.986946
Q9CQC7	NADH dehydrogenase [ubiquinone] 1 beta subcomplex subunit 4 OS=Mus musculus OX=10090 GN=Ndufb4 PE=1 SV=3	117.8	121.2	119.6	124.5	113.8	113.8	122.2	112.1	118.4	118.4	112.2	111.7	128.7	124.8	125.5	132.5	105.7	117.7	120.5	119.1	0.997402	1.10738	1.00238	0.956117
Q8BH69	Selenide, water dikinase 1 OS=Mus musculus OX=10090 GN=Sephs1 PE=1 SV=1	115.3	118.6	124.5	120	110.1	119.3	108.3	114.3	111.8	120.1	112.1	121.7	131.8	119.8	126.8	121.7	131.1	122.1	128.2	122.2	1.03031	1.10642	1.11416	0.944816
Q3UMF0	Cordon-bleu protein-like 1 OS=Mus musculus OX=10090 GN=Cobll1 PE=1 SV=2	118.9	116.2	127.5	120.1	116.5	114.7	117	118	109.7	113.9	120.3	117.5	130.4	136.3	119.1	129.1	124.4	118.9	116	115.4	0.989704	1.10446	1.01823	0.965817
P00015	Cytochrome c, testis-specific OS=Mus musculus OX=10090 GN=Cyct PE=1 SV=3	135.5	122.2	122.6	123.1	113.2	111	110	96.5	115.8	118.3	113.7	106.4	121.8	119.1	121.7	113	113.7	129.4	132	121.9	1.05456	1.10425	1.15394	0.855582
Q9CQ56	Vesicle transport protein USE1 OS=Mus musculus OX=10090 GN=Use1 PE=1 SV=1	127.5	110	121.9	120.8	109.5	120.9	109.7	118.4	116.8	125.6	123.9	122.7	128.1	135.7	119.6	121.9	118.1	107.8	124.9	116.1	1.06652	1.10207	1.01832	0.95481
Q8BVU5	ADP-ribose pyrophosphatase, mitochondrial OS=Mus musculus OX=10090 GN=Nudt9 PE=1 SV=1	113.6	115.3	117.8	114.3	118.5	115.8	119.2	118.1	112.9	116.4	115.3	119.8	124.5	131.3	130.2	133.2	120.5	121.2	117.5	114.5	0.984733	1.10093	1.00445	1.02299
Q9DCS9	NADH dehydrogenase [ubiquinone] 1 beta subcomplex subunit 10 OS=Mus musculus OX=10090 GN=Ndufb10 PE=1 SV=3	111.2	106.3	110.3	121	105.6	104.4	119.1	107.6	112.8	106	114.9	111.1	121.8	114.4	119.9	124.6	98.7	106.8	121	122.3	1.01855	1.10076	1.02771	0.973039
O55126	Protein NipSnap homolog 2 OS=Mus musculus OX=10090 GN=Nipsnap2 PE=1 SV=1	119.2	115.6	115.8	118.3	112.5	119.3	122.8	109.8	124.5	122.7	110.4	113.7	131.2	123.3	127.2	129.3	105.6	119.1	123.7	120.5	1.01486	1.10034	1.00969	0.990403
P63001	Ras-related C3 botulinum toxin substrate 1 OS=Mus musculus OX=10090 GN=Rac1 PE=1 SV=1	120.2	108.3	115.5	120.9	113	106.1	114	115	113.4	109.1	115.8	118.1	128.4	116.5	124.3	123.3	125.1	113.9	115.4	113.3	1.01852	1.09909	1.04374	0.963863
P06797	Cathepsin L1 OS=Mus musculus OX=10090 GN=Ctsl PE=1 SV=2	109.8	107	116.8	115.2	118.8	117.5	119	114.8	120.5	119.2	115.5	118.5	129.4	134.9	127.8	123.6	121.4	121.3	120.9	127.9	1.00766	1.097	1.04552	1.04746
Q9CR95	Adaptin ear-binding coat-associated protein 1 OS=Mus musculus OX=10090 GN=Necap1 PE=1 SV=2	123.2	121.1	118.2	126.5	109.7	118.7	113.7	109.4	115.7	118.2	112	115.7	129.3	124.8	117.3	123.5	111.1	117.1	123.5	125	1.02237	1.09612	1.05581	0.923313
Q5XJY4	Presenilins-associated rhomboid-like protein, mitochondrial OS=Mus musculus OX=10090 GN=Parl PE=1 SV=1	106.9	113.7	111.6	123	113.9	109.6	117.8	113.6	106.9	125	129.4	119.8	124.7	123.3	130.8	119.4	118.7	128.4	110.4	124.2	1.0576	1.09519	1.05891	0.999341
Q8R2W9	Pantothenate kinase 3 OS=Mus musculus OX=10090 GN=Pank3 PE=2 SV=1	115.1	118.9	126	117.3	129.2	126.3	117.6	126.7	116.5	115.2	114.8	118.8	111.1	113.6	115.1	117.5	128	126	126.5	119.7	0.930972	0.914966	1.0008	1.04714
Q8K4K6	Pantothenate kinase 1 OS=Mus musculus OX=10090 GN=Pank1 PE=1 SV=1	115.1	118.9	126	117.3	129.2	126.3	117.6	126.7	116.5	115.2	114.8	118.8	111.1	113.6	115.1	117.5	128	126	126.5	119.7	0.930972	0.914966	1.0008	1.04714
Q8BKE6	Cytochrome P450 20A1 OS=Mus musculus OX=10090 GN=Cyp20a1 PE=1 SV=1	109.4	117.6	122.1	117.6	132.6	128.4	119.8	121.6	120.5	111.4	120.4	124.4	107	118.6	116.6	117.3	130.5	124.1	121.1	119.1	0.948846	0.91461	0.984873	1.07649
Q8C7X2	ER membrane protein complex subunit 1 OS=Mus musculus OX=10090 GN=Emc1 PE=1 SV=1	110.8	116.1	121.4	111.4	122.8	124.1	124.6	135.1	115.3	122.3	115.2	124	118.5	117.6	116.5	110.5	113.7	119.9	122.3	119	0.941176	0.914133	0.937426	1.10202
Q9Z1T1	AP-3 complex subunit beta-1 OS=Mus musculus OX=10090 GN=Ap3b1 PE=1 SV=2	116.2	114.3	118	110.9	126.9	122.9	120.2	135.5	112.3	119.2	127.8	125.6	108.5	119.7	117.3	116.4	136.1	123.9	116.8	111.6	0.959248	0.913749	0.966172	1.10035
P22005	Proenkephalin-A OS=Mus musculus OX=10090 GN=Penk PE=1 SV=2	131.9	119	131	127.2	126.2	118.7	123.3	117.7	115.7	110	108.7	121	116	116.3	104.3	107.2	110.2	115.6	132.7	126.9	0.93723	0.913357	0.998971	0.954429
Q8R0G7	Protein spinster homolog 1 OS=Mus musculus OX=10090 GN=Spns1 PE=2 SV=1	112.6	125.6	117.6	120.2	125.4	114.6	112.4	125.2	117.6	126.9	134.4	118.8	107	108.4	109.5	111.3	137.4	124.6	126	124.4	1.04209	0.913317	1.07286	1.00336
Q9DB25	Dolichyl-phosphate beta-glucosyltransferase OS=Mus musculus OX=10090 GN=Alg5 PE=1 SV=1	120.9	132.1	117	113.8	121.6	120	125	129.4	109.5	119.9	112.8	123.1	113.8	103.8	119.1	116.1	134.2	124.3	126	117.6	0.938105	0.912903	1.0123	1.02522
Q9CX60	Protein LBH OS=Mus musculus OX=10090 GN=Lbh PE=1 SV=1	128.2	126.3	119.1	116.1	121.4	120.6	123.8	123	122.1	120	118.5	117.2	109.4	115.8	114.4	106.6	118.8	117.4	124.2	137.1	0.977496	0.912848	1.0178	0.998162
Q6PDQ2	Chromodomain-helicase-DNA-binding protein 4 OS=Mus musculus OX=10090 GN=Chd4 PE=1 SV=1	114.1	114.5	127.5	119.2	120.3	114.3	121.5	123.8	108.1	112.1	116.6	128.2	107.9	105.4	113.9	110.4	119.2	113	120.5	118.4	0.968952	0.911857	0.981663	1.00968
Q6Q477	Plasma membrane calcium-transporting ATPase 4 OS=Mus musculus OX=10090 GN=Atp2b4 PE=1 SV=1	122.3	117.5	121.2	115.7	123.4	119	122	114	115.1	114.3	112.1	120.7	110.5	109.2	108.9	107	107.3	117.2	125.8	120.2	0.966137	0.910535	0.983487	1.00357
Q3U0M1	Trafficking protein particle complex subunit 9 OS=Mus musculus OX=10090 GN=Trappc9 PE=1 SV=2	113.4	121.5	112.7	110.4	116.5	125.4	121.7	121.1	109	115.5	110.8	110.4	107.1	117.7	104.9	111.4	112.5	119.9	108.4	109.3	0.919538	0.910047	0.928616	1.0583
Q6PA06	Atlastin-2 OS=Mus musculus OX=10090 GN=Atl2 PE=1 SV=1	108.5	108.1	114.3	114.4	109.4	113.8	110.5	113.6	107	109.7	107.3	111.5	105.9	106.6	98.8	95.7	97.6	105	105.4	115	0.973619	0.909904	0.945674	1.00449
Q9QYY8	Spastin OS=Mus musculus OX=10090 GN=Spast PE=1 SV=3	121.8	119.9	116.9	111.6	123.1	121	131.2	120.2	118.9	122.8	123	129.9	113.1	113.8	104.4	119.2	123.2	122.5	124.5	119.1	0.998184	0.909183	0.987487	1.05381
Q3TEA8	Heterochromatin protein 1-binding protein 3 OS=Mus musculus OX=10090 GN=Hp1bp3 PE=1 SV=1	113.4	114.7	121.7	109	126.5	111.7	115.8	117.1	105.4	123.7	119.6	121.8	107.3	105.6	108.5	106.9	135.1	144.4	122.7	115.2	0.998726	0.909149	1.09828	1.02681
Q8C0D5	Elongation factor-like GTPase 1 OS=Mus musculus OX=10090 GN=Efl1 PE=1 SV=1	113.5	112.7	127	117	114.9	125	121.9	132.3	109.2	122	122.3	122.6	109.8	115.3	109.2	114.8	118	125	119.6	113.3	0.96357	0.908925	0.963165	1.05083
Q99KK9	Probable histidine--tRNA ligase, mitochondrial OS=Mus musculus OX=10090 GN=Hars2 PE=1 SV=1	122.2	115.5	115.3	115.4	117.5	121	131.5	128	111.7	123.6	116	122.1	105.4	117.7	114.4	114.7	115.2	122.1	122.7	119.9	0.950602	0.908032	0.963655	1.06319
Q6ZQI3	Malectin OS=Mus musculus OX=10090 GN=Mlec PE=1 SV=2	111.9	112.3	115.8	111.4	128.8	125.9	122.4	136.9	117.9	118.8	123.6	120.5	112.3	124	114.4	115.9	129	119	123.8	115.3	0.935409	0.907782	0.947665	1.13868
Q8C166	Copine-1 OS=Mus musculus OX=10090 GN=Cpne1 PE=1 SV=1	108.3	107.6	115.6	112.7	124.7	115	118.4	132.1	112.9	111	119.2	121.9	106.8	109	114.6	114.5	124.1	111.2	119.6	118.7	0.948592	0.907589	0.966136	1.10356
Q99L43	Phosphatidate cytidylyltransferase 2 OS=Mus musculus OX=10090 GN=Cds2 PE=1 SV=1	118.8	116.6	116.4	114	120.1	121.6	127.8	130.9	121.6	115.1	109.5	113.5	113.4	116.1	111.4	113	118.2	116.1	118.1	128.6	0.918665	0.907074	0.961231	1.07428
O35071	Kinesin-like protein KIF1C OS=Mus musculus OX=10090 GN=Kif1c PE=1 SV=2	117.6	119.2	116.3	115.6	122.5	124.7	120.4	133.2	116.5	117.4	123	117.2	107.2	115.4	119.4	112.2	136.3	123.3	120.9	121.8	0.946685	0.906949	1.003	1.06849
Q9JMC3	DnaJ homolog subfamily A member 4 OS=Mus musculus OX=10090 GN=Dnaja4 PE=1 SV=1	120.9	126.5	120.4	116.6	126.7	125.1	121.3	122.8	124.7	119.3	125.8	122	108.8	113.9	111.5	115.3	119	115.3	121.1	123.3	0.991732	0.906433	0.965316	1.02374
Q99JW4	LIM and senescent cell antigen-like-containing domain protein 1 OS=Mus musculus OX=10090 GN=Lims1 PE=1 SV=3	113.5	110	117.5	116	125.9	121.5	128.9	130.2	113.9	118.3	119.4	125.4	106	122.1	116.2	114.4	140.7	128	118	113.9	0.941757	0.905627	0.988351	1.10832
P16406	Glutamyl aminopeptidase OS=Mus musculus OX=10090 GN=Enpep PE=1 SV=1	114.1	121.7	123	116.6	115.9	121.5	124.9	126.5	108.7	115.3	117.9	126.9	103.6	114.6	112.4	111.6	118.5	126.9	121.8	118.4	0.959083	0.904664	0.993453	1.02819
Q99PL5	Ribosome-binding protein 1 OS=Mus musculus OX=10090 GN=Rrbp1 PE=1 SV=2	100.2	107	117.4	110	123.1	114.9	115.1	133.2	107.7	114.2	127.9	126.2	104.6	113	114.2	108.1	138.2	120	116.3	108.4	0.97882	0.904586	0.993008	1.11896
Q8CAE9	Podocalyxin-like protein 2 OS=Mus musculus OX=10090 GN=Podxl2 PE=1 SV=2	121.6	124.6	119.3	130.7	125.3	123.4	130.1	118.4	124.2	116.3	111	113.4	114.2	104.4	110.3	120.8	114.7	131.2	129.3	116.7	0.935036	0.904465	0.98934	1.00202
Q80XU3	Nuclear ubiquitous casein and cyclin-dependent kinase substrate 1 OS=Mus musculus OX=10090 GN=Nucks1 PE=1 SV=1	108.5	119.4	127.8	108.9	123	121.4	120.2	136.5	123.1	114.1	130.6	132.8	115.9	115.3	108.6	113.3	114.9	129.8	112.8	108.4	0.999002	0.904211	0.929755	1.07856
Q8BWY3	Eukaryotic peptide chain release factor subunit 1 OS=Mus musculus OX=10090 GN=Etf1 PE=1 SV=4	112.6	112.4	122.5	117.2	134.5	116.8	121.5	126.2	124.3	120.1	122.3	120.2	106.4	119.4	113.2	112	122.2	117.2	120.5	124.4	0.975752	0.903808	0.970541	1.07381
Q91WG5	5'-AMP-activated protein kinase subunit gamma-2 OS=Mus musculus OX=10090 GN=Prkag2 PE=1 SV=2	116.4	110.2	129.9	116	129.5	110.3	117.8	120	116.9	111	123.4	128.4	111.8	105	102.7	112.1	125.4	112.5	126.2	123.4	1.0044	0.903685	1.02073	1.01079
Q9CXP8	Guanine nucleotide-binding protein G(I)/G(S)/G(O) subunit gamma-10 OS=Mus musculus OX=10090 GN=Gng10 PE=3 SV=1	113.9	109	120.1	117.1	120.8	116.2	118.3	125.4	109.9	110.1	126.8	125.6	101.1	104.3	113.2	115.3	124.9	116.9	121.7	116.5	0.982734	0.902642	0.998544	1.04477
P32507	Nectin-2 OS=Mus musculus OX=10090 GN=Nectin2 PE=1 SV=2	127.1	115	118.4	122.5	119.9	129.1	128.3	126.7	124	121.5	117.2	118.3	103.7	121	111.8	118.4	125.4	113.5	124.3	114.2	0.954365	0.902579	0.947222	1.04348
Q8R092	Uncharacterized protein C1orf43 homolog OS=Mus musculus OX=10090 PE=2 SV=1	131.5	126	123.5	117.1	124.5	119	121.6	130.8	118.1	112.1	121.6	122.3	107.5	117.9	115.6	106.1	118.5	125	117.6	123.7	0.95604	0.901593	0.977616	0.995583
Q8BGN8	Synaptoporin OS=Mus musculus OX=10090 GN=Synpr PE=1 SV=1	132.8	118.6	129.4	110.6	129.1	122	120.9	115.6	116	117.7	114.5	117.8	109.3	108.9	115.4	106	112.9	132.7	119.8	111.1	0.955701	0.901559	0.977235	0.992267
D3YVF0	A-kinase anchor protein 5 OS=Mus musculus OX=10090 GN=Akap5 PE=1 SV=2	137.5	116.5	128.2	121.2	116.2	111.5	121.9	125.1	121.7	110.3	122.4	130.2	107.5	102.9	104.2	113.2	117	118.9	123.2	110.3	1.02086	0.901201	0.988835	0.942988
P23298	Protein kinase C eta type OS=Mus musculus OX=10090 GN=Prkch PE=1 SV=2	116.5	121	132.8	116.6	127.7	128.1	117	120	120.3	119.3	121.5	125.8	112.2	107.1	113.9	110.7	123.3	124.4	114.8	126.8	0.988028	0.900771	0.992898	1.01212
Q8K0C1	Importin-13 OS=Mus musculus OX=10090 GN=Ipo13 PE=1 SV=1	100	114.2	112.1	123.5	129.7	123.2	126.4	117.2	107.3	121.4	124.4	114	104.9	113	114.3	115	158.1	128.2	122.8	130.4	0.940785	0.900705	1.08661	1.10382
Q5NCF2	Trafficking protein particle complex subunit 1 OS=Mus musculus OX=10090 GN=Trappc1 PE=1 SV=1	121.4	117.9	110.3	117.8	126.8	123	126.4	130.8	114.1	125.4	121	122	105.6	117	119.8	113.4	132	116.8	122.5	116	0.951677	0.899014	0.961144	1.08472
Q99KG3	RNA-binding protein 10 OS=Mus musculus OX=10090 GN=Rbm10 PE=1 SV=1	121	120.5	113.7	134.2	125.9	124.1	134.4	122.4	116.1	120	122.1	111.6	121.3	114.9	111.5	107.7	115.7	120.3	118.4	124.1	0.926993	0.898579	0.944159	1.03555
P98203	Armadillo repeat protein deleted in velo-cardio-facial syndrome homolog OS=Mus musculus OX=10090 GN=Arvcf PE=1 SV=2	116.9	111.7	117.6	125.3	116.4	126.1	123	124.2	105.2	111.6	124.5	119.3	109.4	108.6	110.4	111.6	125.5	121.6	124.5	119.6	0.940576	0.898509	1.00306	1.0386
Q9D8V0	Minor histocompatibility antigen H13 OS=Mus musculus OX=10090 GN=Hm13 PE=1 SV=1	106.8	114	117.1	109.6	132.3	125	122.6	132.3	118.2	118.1	119.1	122.6	111.1	117.5	123.9	107.7	131.6	125.4	117.3	127.8	0.933229	0.898477	0.980281	1.14458
Q9JIZ9	Phospholipid scramblase 3 OS=Mus musculus OX=10090 GN=Plscr3 PE=1 SV=1	125.7	114.5	127.9	119.9	125	143	120.7	121.8	116.8	116.4	111.5	121.5	113.2	115.7	113.8	115.8	119.4	110.4	126	121.1	0.913222	0.898139	0.934182	1.04611
Q9CRC0	Vitamin K epoxide reductase complex subunit 1 OS=Mus musculus OX=10090 GN=Vkorc1 PE=1 SV=1	110.3	114.7	116.9	111	128.3	126.1	124.7	136.3	118.4	123.9	120.7	124.5	112.6	119.6	117.5	113.1	130.5	115.7	120.2	115	0.945867	0.897943	0.934032	1.138
Q80X73	Protein pelota homolog OS=Mus musculus OX=10090 GN=Pelo PE=1 SV=3	115.8	137.5	120	120.8	125.2	128.3	120.9	127	106.8	110.4	122.9	123.8	105.7	112.6	115.2	116.6	105.8	111.1	121	111.8	0.925209	0.897686	0.896889	1.01477
P97496	SWI/SNF complex subunit SMARCC1 OS=Mus musculus OX=10090 GN=Smarcc1 PE=1 SV=2	123.1	128.7	107.3	117.5	120.7	122.3	114.3	129.2	126.9	122.6	103	123.5	111	110.8	107.4	107.3	118.4	115.6	103.1	122.5	0.978417	0.897225	0.944707	1.02077
Q8BV13	COP9 signalosome complex subunit 7b OS=Mus musculus OX=10090 GN=Cops7b PE=1 SV=1	134.9	117	121.8	117.1	114.5	120.9	120.1	127.6	123.6	121.3	125.8	122.6	105.3	105.9	111.6	110.6	121.8	135	120.7	122.1	1.02111	0.897123	1.03415	0.984311
Q8K2Q9	Shootin-1 OS=Mus musculus OX=10090 GN=Shtn1 PE=1 SV=1	120.8	127.2	116.1	118.4	121.1	122.9	114.3	117.2	112.4	121.2	110.5	121.7	100	108.1	102.3	115.8	115.3	120.6	105.6	126.9	0.9796	0.89632	0.985068	0.985492
Q61205	Platelet-activating factor acetylhydrolase IB subunit gamma OS=Mus musculus OX=10090 GN=Pafah1b3 PE=1 SV=1	121.4	132.2	128.4	121.6	117.8	136.3	129.4	118.4	112.2	113.3	102.6	118.7	111.2	111.8	106.6	119.8	105.7	106.4	109	121.5	0.890217	0.895397	0.881849	0.996624
Q8CI59	Metalloreductase STEAP3 OS=Mus musculus OX=10090 GN=Steap3 PE=1 SV=1	112.4	118.8	121.3	113.5	116.3	126.4	121.6	134.2	111	121.3	118.4	136.3	119.4	108.3	109.3	109.1	141	125.2	129.5	106.9	0.976931	0.894885	1.00822	1.06974
Q9Z160	Conserved oligomeric Golgi complex subunit 1 OS=Mus musculus OX=10090 GN=Cog1 PE=1 SV=3	120.1	117.5	121.8	120	131.2	137.3	125	130	114.4	108.5	121.6	111.4	115.3	114.4	115.7	122.3	118.9	122.3	116	116.3	0.870869	0.89341	0.904489	1.09199
Q8R3B1	1-phosphatidylinositol 4,5-bisphosphate phosphodiesterase delta-1 OS=Mus musculus OX=10090 GN=Plcd1 PE=1 SV=2	120.5	106.5	114.6	113.5	120.5	113.6	114.1	122.2	110.8	107.7	116.5	120.8	105.6	103.1	106.1	105.3	134.2	117.6	114.1	109.3	0.968963	0.89307	1.0102	1.03362
Q80TM9	Nischarin OS=Mus musculus OX=10090 GN=Nisch PE=1 SV=2	116.5	138.4	119.5	110.4	129.6	114.4	125.5	122.2	110.2	105.3	119.1	112.7	106.7	107.5	117.2	107.7	116.5	114.1	118.5	112.2	0.909701	0.893024	0.938174	1.01423
Q5DTY9	BTB/POZ domain-containing protein KCTD16 OS=Mus musculus OX=10090 GN=Kctd16 PE=1 SV=2	128.1	116.8	115.6	126.2	135.1	124.6	110.4	121.3	109.9	114.4	104.1	123.9	107.9	111.1	104.9	112.7	119	133	116	115.9	0.920431	0.888482	0.984737	1.00966
Q9QYM9	Tomoregulin-2 OS=Mus musculus OX=10090 GN=Tmeff2 PE=2 SV=1	118.7	127.5	126.9	117.6	118.2	138.2	124.9	123.6	106.5	118.1	117.2	126.1	110.6	107.9	113.5	116.5	146	108.3	117.6	116.2	0.926718	0.888295	0.966726	1.02894
P06802	Ectonucleotide pyrophosphatase/phosphodiesterase family member 1 OS=Mus musculus OX=10090 GN=Enpp1 PE=1 SV=4	108.3	121.3	125.9	128	123	138.5	114.3	119.9	110.6	116	136.5	124	115.6	109	108.3	107	124.9	115.2	115	121.1	0.982651	0.887432	0.960662	1.02523
Q8CHG3	GRIP and coiled-coil domain-containing protein 2 OS=Mus musculus OX=10090 GN=Gcc2 PE=1 SV=2	117.6	114.8	120.7	113.3	123.1	122.3	124.5	106.8	109.8	110.1	117.2	105.6	104.9	105.6	112.5	99.8	106.8	109.3	125	108.8	0.928676	0.886931	0.94378	1.02208
Q9QY36	N-alpha-acetyltransferase 10 OS=Mus musculus OX=10090 GN=Naa10 PE=1 SV=1	128	112.7	124.1	114.6	123.6	121.8	123.2	126.9	120.3	123.1	114.3	123.7	101.9	116	114.7	106.6	126.2	126.4	123.7	128.3	0.971544	0.886377	1.01837	1.03358
Q8CC35	Synaptopodin OS=Mus musculus OX=10090 GN=Synpo PE=1 SV=2	112.9	111.2	118.7	110.7	129.4	113.8	122.5	141.3	103.5	109.6	125.4	127.9	115.9	110.7	112.2	109.9	138.3	118.4	121.3	110.2	0.919921	0.88501	0.962919	1.11797
P17225	Polypyrimidine tract-binding protein 1 OS=Mus musculus OX=10090 GN=Ptbp1 PE=1 SV=2	104.2	107.9	120.6	118.3	116.5	132.7	129.7	136.4	109.6	117.9	124	122.7	114.5	111.4	116	114.1	128.3	130.1	109.7	108.5	0.920241	0.884921	0.924898	1.14257
O70362	Phosphatidylinositol-glycan-specific phospholipase D OS=Mus musculus OX=10090 GN=Gpld1 PE=1 SV=1	114.7	114.4	119	120	128.4	124.4	128.9	126.1	120.2	125.4	136.4	121.5	109.3	114.3	108.5	116.7	114.4	121.4	107.2	115.6	0.991532	0.883813	0.903111	1.08481
Q9JJ57	Kv channel-interacting protein 1 OS=Mus musculus OX=10090 GN=Kcnip1 PE=1 SV=2	123.7	128.3	110.2	116.4	114.1	120.6	106.8	127.7	124.9	119.6	98.6	121.6	106.2	103.9	94.4	108.9	94.1	127.6	103.8	125.3	0.990409	0.881074	0.960784	0.980359
Q8BGR2	Volume-regulated anion channel subunit LRRC8D OS=Mus musculus OX=10090 GN=Lrrc8d PE=1 SV=1	112.9	119.6	127.7	108.8	132.4	141.5	128.4	140.7	102.8	109.3	116.2	126.1	124.2	115.6	117.6	120.9	127.7	113.9	110.1	103.6	0.836832	0.880847	0.83849	1.15778
Q3TCN2	Putative phospholipase B-like 2 OS=Mus musculus OX=10090 GN=Plbd2 PE=1 SV=2	142.8	132.5	114.7	117.8	119	121.7	119.7	113.7	111.1	117	111.4	104.8	94.3	109.2	105.9	106.8	98.5	119.6	110.6	109.7	0.937144	0.877874	0.924699	0.933635
Q99KI3	ER membrane protein complex subunit 3 OS=Mus musculus OX=10090 GN=Emc3 PE=1 SV=3	112	122.6	121.1	115.8	125.6	120.7	118.8	127.5	115.6	120.7	126.1	118.7	97.8	109.7	118.8	106	113	126.2	115.3	131.9	0.976654	0.877588	0.987414	1.04475
Q9CZT8	Ras-related protein Rab-3B OS=Mus musculus OX=10090 GN=Rab3b PE=1 SV=1	124.9	121.6	120.1	121.2	128.2	115.7	137.9	125.7	119.5	121.4	106	118.9	111.4	103.4	114.1	116.4	115.9	137.9	121.9	117.8	0.917833	0.877438	0.972414	1.04039
Q8K1H1	Tudor domain-containing protein 7 OS=Mus musculus OX=10090 GN=Tdrd7 PE=1 SV=1	142.6	116.6	123.4	128.6	112.5	125.9	129.8	127.3	121	121.9	118.2	124.4	111.1	112.8	102.4	107.6	112.7	122.8	126.3	112.1	0.979818	0.875681	0.956408	0.969288
O09117	Synaptophysin-like protein 1 OS=Mus musculus OX=10090 GN=Sypl1 PE=1 SV=2	106.3	125.1	128.1	114.3	129.9	129.7	113.7	135.2	114.3	115.9	136.6	130.9	106.1	116.8	111.8	110	125.8	112.5	109.9	109.6	0.978761	0.874533	0.900295	1.07324
Q99KC8	von Willebrand factor A domain-containing protein 5A OS=Mus musculus OX=10090 GN=Vwa5a PE=1 SV=2	105	106.9	119.8	104.9	126.3	117	122.1	132.7	101.7	110.3	124.6	119.8	104.4	115.1	112.4	102.5	137.3	122.6	115.2	102.6	0.916282	0.872114	0.959044	1.14086
Q9DBS1	Transmembrane protein 43 OS=Mus musculus OX=10090 GN=Tmem43 PE=1 SV=1	119.7	118.6	109	112.8	121.5	130.8	128.2	133.2	111.7	120.1	126.8	122.7	112.5	110.7	111	113.3	134.7	119.8	125	118	0.936928	0.871131	0.968464	1.1165
P07356	Annexin A2 OS=Mus musculus OX=10090 GN=Anxa2 PE=1 SV=2	96.4	103.2	110.6	115.7	124.2	131	118.5	145.5	101.3	110.9	136.6	125.6	113.3	117.4	112.8	108.5	152.4	122.4	110.5	104.8	0.913713	0.87057	0.943952	1.21907
Q80ZK0	28S ribosomal protein S10, mitochondrial OS=Mus musculus OX=10090 GN=Mrps10 PE=1 SV=1	125.8	123.3	122.5	108.4	130.3	132.6	129.9	135.8	117.4	116.4	108	117.1	114.8	110.7	117.2	117.1	111.7	116.9	122.3	121.6	0.868142	0.869845	0.893871	1.10125
Q9CZH7	Matrix-remodeling-associated protein 7 OS=Mus musculus OX=10090 GN=Mxra7 PE=1 SV=2	118.7	119.5	107.2	120.1	128.4	122.3	108.4	128.1	118.4	120.9	98.4	114.3	102.5	107.8	97.5	114.3	132	129.5	110.1	123.2	0.92775	0.866379	1.0156	1.04662
P46978	Dolichyl-diphosphooligosaccharide--protein glycosyltransferase subunit STT3A OS=Mus musculus OX=10090 GN=Stt3a PE=1 SV=1	105.5	112.7	108.6	119.4	127.2	122	124.1	131	114.8	120.4	106	126.2	110.2	123.7	96.9	106.1	129.3	121.2	110.3	117.3	0.926829	0.866349	0.948047	1.13021
P48428	Tubulin-specific chaperone A OS=Mus musculus OX=10090 GN=Tbca PE=1 SV=3	127.1	120	115.2	117.6	128.2	148.6	121.2	124.9	109	110.5	128	119.7	108.8	109.7	118.9	114.8	110.2	111.2	116.6	122.9	0.893479	0.864793	0.88143	1.0896
Q80XP9	Serine/threonine-protein kinase WNK3 OS=Mus musculus OX=10090 GN=Wnk3 PE=1 SV=3	121	126.3	123.2	113.9	120.4	128.6	140.8	124.7	131.4	113.4	100.5	132.6	114	102	105	122.5	113.1	129.7	130.5	106.4	0.928863	0.862002	0.932362	1.06214
P19324	Serpin H1 OS=Mus musculus OX=10090 GN=Serpinh1 PE=1 SV=3	100.8	99.3	114.3	116	125.8	126	120	132.2	115.9	110.8	130.5	121.5	106.6	101.9	116	108.9	136.3	113.9	119.2	121.5	0.949802	0.859921	0.974008	1.171
Q6ZPS6	Ankyrin repeat and IBR domain-containing protein 1 OS=Mus musculus OX=10090 GN=Ankib1 PE=1 SV=2	128.5	125.1	120.8	122.9	132.7	124.2	129.1	127.8	112.9	115.4	119.8	121.5	111.5	112.4	109.1	106.9	114.3	123	121.3	120.9	0.913974	0.85617	0.933243	1.03318
Q8K274	Ketosamine-3-kinase OS=Mus musculus OX=10090 GN=Fn3krp PE=1 SV=2	111.4	117.1	118.9	115.2	139.1	134.3	123.9	129.1	116.3	113.9	117.6	116.5	109.5	105.9	123.4	111.2	111.8	110.1	116.1	105.8	0.882029	0.854863	0.843085	1.13792
O88456	Calpain small subunit 1 OS=Mus musculus OX=10090 GN=Capns1 PE=1 SV=1	99.2	108.4	109.9	104.9	123.5	120.2	109.2	129	104.2	116.8	113.9	116.4	95.9	112.8	104	98.3	130.4	121	105.3	106	0.936501	0.852874	0.960158	1.14086
P17665	Cytochrome c oxidase subunit 7C, mitochondrial OS=Mus musculus OX=10090 GN=Cox7c PE=1 SV=1	120	120.8	125.8	105.5	125.6	105.9	121.9	134.9	141.1	113.7	117.7	132.6	108.7	98.7	99.7	105.7	89.9	96.4	134.9	121.3	1.03441	0.845382	0.906205	1.03431
Q9CZG3	COMM domain-containing protein 8 OS=Mus musculus OX=10090 GN=Commd8 PE=1 SV=1	100.3	115.6	155.3	114	130.8	133	120	141.3	119.5	111	115.1	119.2	115.3	117.3	97.5	113.5	134	123.1	112.1	112	0.885165	0.844791	0.916397	1.08223
A2AJ15	Endoplasmic reticulum mannosyl-oligosaccharide 1,2-alpha-mannosidase OS=Mus musculus OX=10090 GN=Man1b1 PE=1 SV=1	107.2	116.9	120	113.7	118	131.5	126.5	142.8	109.1	130.6	110.5	124.6	93.6	115.3	116.3	112.9	102	105.7	126.7	105.9	0.915189	0.844449	0.848689	1.13325
Q9WU79	Proline dehydrogenase 1, mitochondrial OS=Mus musculus OX=10090 GN=Prodh PE=1 SV=2	112.5	118.5	114.6	112.2	148.3	118.2	133.8	155.4	111.1	116.2	107.8	105.9	115.5	122.9	118.2	112.6	104.7	124.1	109.7	113.9	0.793594	0.84434	0.814108	1.21385
Q9JKC8	AP-3 complex subunit mu-1 OS=Mus musculus OX=10090 GN=Ap3m1 PE=1 SV=1	112.1	107.8	119	118.9	120.2	144.4	120.2	128.7	112.8	113.8	125.1	118.2	104.7	100.8	115.5	111.7	111.4	133.2	120.1	122.6	0.915093	0.842648	0.948978	1.12167
Q3UHL1	CaM kinase-like vesicle-associated protein OS=Mus musculus OX=10090 GN=Camkv PE=1 SV=2	123.7	116.5	130.8	118.2	128.9	124.1	126.4	128.7	109.4	117.3	117	130.8	109.4	108.7	101.6	108	117.5	133.5	124.2	114.3	0.933871	0.841763	0.963393	1.03863
P43275	Histone H1.1 OS=Mus musculus OX=10090 GN=H1-1 PE=1 SV=2	94.1	108.4	115.5	91.9	137.9	116.4	114.2	122	87.5	112.3	135.1	129.3	89.6	107.9	113.1	101.9	168.8	155.1	122.1	92.4	0.946381	0.840979	1.09766	1.19663
P63154	Crooked neck-like protein 1 OS=Mus musculus OX=10090 GN=Crnkl1 PE=1 SV=1	128.7	116	138.4	118.1	134.9	121.6	134.3	119.8	148.8	124	102.1	118.6	89.2	119.8	105.9	113.4	98.4	118.6	119.3	130.1	0.96651	0.838817	0.913435	1.01875
Q3TFD2	Lysophosphatidylcholine acyltransferase 1 OS=Mus musculus OX=10090 GN=Lpcat1 PE=1 SV=1	97.5	125.3	117.6	112.8	116.2	123.8	131	142.8	104.4	115.9	117.4	111.1	96.2	111.6	114.8	107.1	100.4	123.4	119.1	126.2	0.873492	0.836318	0.913001	1.13372
P52332	Tyrosine-protein kinase JAK1 OS=Mus musculus OX=10090 GN=Jak1 PE=1 SV=1	100.8	121.1	116.3	112.6	131.3	122.4	123.8	135.7	107	120.8	120	127.1	96.9	106.1	113.2	111.5	116.4	129.5	126.8	113.1	0.92537	0.833398	0.94661	1.13842
Q5SUQ9	CST complex subunit CTC1 OS=Mus musculus OX=10090 GN=Ctc1 PE=1 SV=2	97.1	114.6	123.1	128.5	103.9	134.8	137.8	121.6	106.9	114.8	116.6	123.2	103.1	103.6	103.5	104.8	112.2	132.1	119.1	121.9	0.926521	0.833166	0.974302	1.07511
P70677	Caspase-3 OS=Mus musculus OX=10090 GN=Casp3 PE=1 SV=1	95	105	121.4	102.8	116.4	136.8	116	146.7	100.9	125.2	140.9	133.9	98.9	107.9	109.3	112.1	138.8	125.2	112.4	104.5	0.970925	0.830006	0.932157	1.21617
Q8K009	Mitochondrial 10-formyltetrahydrofolate dehydrogenase OS=Mus musculus OX=10090 GN=Aldh1l2 PE=1 SV=2	104.4	109.7	108	102.7	128	122.9	126.4	144.3	101.3	123.1	142.5	135.8	98.6	117.3	111.2	103.9	136.3	127	111.9	113.3	0.963765	0.826304	0.936541	1.22787
Q80TH2	Erbin OS=Mus musculus OX=10090 GN=Erbin PE=1 SV=3	91.8	101.4	101.4	96.5	121.1	143.9	104.3	127.8	99.9	106.9	105.2	117	92.9	106.9	105.4	103.1	141.1	113.5	97.5	97.3	0.863005	0.821364	0.904043	1.27103
Q50H33	BTB/POZ domain-containing protein KCTD8 OS=Mus musculus OX=10090 GN=Kctd8 PE=1 SV=1	95.2	100.2	119.3	99.6	120.9	114.3	111.9	118.6	91	98.8	106.6	97.3	90.3	92.8	107.5	86.2	109.6	103.5	111.5	95.3	0.845394	0.809105	0.901653	1.12406
Q00915	Retinol-binding protein 1 OS=Mus musculus OX=10090 GN=Rbp1 PE=1 SV=2	85.7	90.4	109	98.7	134.2	136.7	108.7	157.4	98.5	120.5	158.5	142.2	101.3	115.1	114.9	103.1	180.3	137.2	108.9	98.6	0.967784	0.808939	0.977654	1.39917
P23927	Alpha-crystallin B chain OS=Mus musculus OX=10090 GN=Cryab PE=1 SV=2	105.7	109.1	126	106.6	120.5	107.4	115.7	135.1	106.8	110.5	135.4	128.4	85.2	96	107.8	97.7	125.9	106.2	115.1	110.1	1.00501	0.807813	0.955296	1.06996
Q8BGZ1	Hippocalcin-like protein 4 OS=Mus musculus OX=10090 GN=Hpcal4 PE=1 SV=3	115.9	123.2	130.7	91.9	119.6	123.1	134.1	107.7	100.7	115	110.7	101.5	101.3	97.9	105.1	87	117.6	140.8	119.3	90.4	0.883179	0.807637	0.966151	1.04938
P55099	Tachykinin-3 OS=Mus musculus OX=10090 GN=Tac3 PE=3 SV=2	114.2	120.8	125.2	114.1	125.7	131.5	143.8	139	108.7	108.2	126.7	117.8	104.3	116.6	100.8	108.9	126.6	123	103.4	120.2	0.854444	0.797407	0.876296	1.13852
P84309	Adenylate cyclase type 5 OS=Mus musculus OX=10090 GN=Adcy5 PE=1 SV=2	113	110.8	123.1	120.2	165.1	121.3	135.7	120.9	107.3	104.1	116.1	134.4	104.4	104.9	108.5	113.9	110.2	100.6	116.6	110.5	0.850645	0.795028	0.806446	1.16249
Q8BQU6	Gap junction gamma-2 protein OS=Mus musculus OX=10090 GN=Gjc2 PE=1 SV=2	121.3	94.5	116.3	116.5	118.9	102.2	134.6	134.3	119.9	97.6	127.2	130.7	93.2	85.6	107.5	102	106.9	92.2	114.6	116.4	0.970204	0.792449	0.877755	1.09229
Q3UX10	Tubulin alpha chain-like 3 OS=Mus musculus OX=10090 GN=Tubal3 PE=2 SV=2	107.9	116.6	107	107.6	124.1	138.2	101.6	123.6	196.5	125.4	193.6	122.6	87.7	99	94.8	104.6	83.8	120.8	103	141.5	1.30892	0.792	0.921231	1.11023
P13808	Anion exchange protein 2 OS=Mus musculus OX=10090 GN=Slc4a2 PE=1 SV=1	96.4	106.9	112.6	113.7	149.5	121.6	147.3	145	96.4	108.3	115.3	113.3	99.2	114	112.7	119.7	95.6	102.6	112.1	108.3	0.769081	0.790912	0.742989	1.31145
Q9R1E6	Ectonucleotide pyrophosphatase/phosphodiesterase family member 2 OS=Mus musculus OX=10090 GN=Enpp2 PE=1 SV=3	135.2	201.8	125.1	107.2	125.3	121	143	106.5	118.8	94.3	127.8	110.4	103.8	84.4	100.6	103	116.8	98.5	103.4	104.3	0.910246	0.790238	0.853167	0.870894
Q8BZF8	Phosphoglucomutase-like protein 5 OS=Mus musculus OX=10090 GN=Pgm5 PE=1 SV=2	96	107.8	119.5	97.2	138.6	127.5	120.6	138.7	100.1	117.2	139.5	123.5	97.7	119.8	105.8	91.8	167.6	127.7	114.5	93.5	0.914161	0.790065	0.957937	1.24946
Q65CL1	Catenin alpha-3 OS=Mus musculus OX=10090 GN=Ctnna3 PE=1 SV=2	101.5	115.4	117.7	98.1	123.6	122.4	110.3	151.7	99.5	116.6	132.5	127.8	98.6	111.2	97.6	92.2	134.4	125.4	102.7	94.8	0.937795	0.786614	0.900197	1.17402
Q6ZWZ2	Ubiquitin-conjugating enzyme E2 R2 OS=Mus musculus OX=10090 GN=Ube2r2 PE=1 SV=1	112	101.5	118.1	112.8	141.7	175.1	118.2	155.8	116.1	106.7	118.8	113	118	113.2	119.9	108.3	112.2	103.5	125	110	0.769465	0.77759	0.762864	1.32943
Q6P5H2	Nestin OS=Mus musculus OX=10090 GN=Nes PE=1 SV=1	92.9	99.8	108.6	87	129.6	122	116.7	153.9	101	116.4	153.3	134.4	90.9	119.2	106.3	88.3	174.2	128.9	115.1	96.6	0.967254	0.77499	0.985829	1.34484
Q9JHR7	Insulin-degrading enzyme OS=Mus musculus OX=10090 GN=Ide PE=1 SV=1	85.4	108.6	94.6	86.4	102.2	142	112.6	116.5	84.5	113	99.3	91.3	78.1	111.6	93.3	83.2	90.6	114.9	94.6	88.9	0.819987	0.773716	0.821889	1.26213
Q9CXI0	2-methoxy-6-polyprenyl-1,4-benzoquinol methylase, mitochondrial OS=Mus musculus OX=10090 GN=Coq5 PE=1 SV=2	107.7	124.1	118.7	121.1	134.7	137.3	122	162.7	98.5	116.8	113.7	102.6	94.6	111.8	108.5	105.7	95.9	110	116.2	107.9	0.775283	0.755524	0.772409	1.18045
Q99JA0	Calcitonin gene-related peptide 1 OS=Mus musculus OX=10090 GN=Calca PE=2 SV=1	121.1	117.5	119.4	122.7	140.4	113.8	124.7	137.6	94.3	107.3	115.7	132.6	97.6	99.9	91.7	99.7	131.4	123.9	107.2	107.5	0.871055	0.752953	0.909971	1.07447
Q8VHP7	Leukocyte elastase inhibitor B OS=Mus musculus OX=10090 GN=Serpinb1b PE=1 SV=1	123.2	114.8	135.1	113.5	134.1	127	120.8	148.6	100.6	112.5	129.7	140.8	97.6	108.4	95	97.2	122.5	128.6	109.3	100	0.911593	0.750613	0.867861	1.09022
P70160	Calcitonin OS=Mus musculus OX=10090 GN=Calca PE=2 SV=1	119.8	109.6	117.5	122.3	142	114.1	123.8	140.5	98.4	103.3	112	135.3	105.9	100.1	88.8	94.8	134	115.1	104	107.1	0.862798	0.748655	0.88432	1.10912
P09079	Homeobox protein Hox-B5 OS=Mus musculus OX=10090 GN=Hoxb5 PE=2 SV=3	120.8	118	107.5	121.9	194.2	142.5	132.1	125	100.1	115.3	137.5	127.9	88.6	103.4	115.7	123.2	96.3	120.8	107.3	101.9	0.8097	0.725665	0.717918	1.26826
P14069	Protein S100-A6 OS=Mus musculus OX=10090 GN=S100a6 PE=1 SV=3	72.8	88	103.3	83.1	148	133	110.5	164.3	93.4	114.2	168.3	146.4	81.6	123.9	106.3	90	204.2	140.9	111.6	89.7	0.939727	0.722922	0.983087	1.60081
P16110	Galectin-3 OS=Mus musculus OX=10090 GN=Lgals3 PE=1 SV=3	90.7	68.2	95.7	73.4	120.4	132.9	121.2	198	99.2	131.7	159.2	143.8	97.6	114.1	107.2	93.6	158.4	153.1	116.6	91.2	0.932576	0.720524	0.907074	1.74543
P15379	CD44 antigen OS=Mus musculus OX=10090 GN=Cd44 PE=1 SV=3	86.7	97.1	118.3	90.3	142.5	123	120.4	180	99.7	112.2	149.4	143.7	85.5	112.1	106.7	93.8	185.6	130.3	105.2	92.2	0.892384	0.703481	0.907051	1.44215
P03995	Glial fibrillary acidic protein OS=Mus musculus OX=10090 GN=Gfap PE=1 SV=4	55.4	66.4	64.9	58.4	98.7	85.3	65.6	117.5	62.1	75.3	92	104.9	56	77.1	60.9	60	128.3	94.8	62.5	57.6	0.910651	0.69191	0.934895	1.49776
Q9Z239	Phospholemman OS=Mus musculus OX=10090 GN=Fxyd1 PE=1 SV=1	94.5	113.6	120.7	84.8	148.1	113.9	126.7	189.6	103.1	127.8	140.4	130.8	79.3	113.5	111.9	94.2	175.1	131.3	100.3	100.5	0.868234	0.68978	0.877053	1.39821
P20152	Vimentin OS=Mus musculus OX=10090 GN=Vim PE=1 SV=3	64.7	79.8	88.6	73	130.4	125.5	100.2	167.2	79.8	111.8	152.8	140.4	76.2	109.5	84.9	71.3	206.5	129.1	90.5	73.1	0.926428	0.653354	0.953946	1.70957

## Sheet:  Spinal cord Mitochondria
Accession	Description	Gene	WT	ALS	ALS+3.6mg/kg	ALS+21.8mg/kg	ALS+43.6mg/kg	ALS vs WT	ALS+3.6mg/kg vs ALS	ALS+21.8mg/kg vs ALS	ALS+43.6mg/kg vs ALS
Q61941	NAD(P) transhydrogenase, mitochondrial OS=Mus musculus OX=10090 GN=Nnt PE=1 SV=2	Nnt	93	79.7	116.5	116.4	79.3	0.857	1.46173	1.46048	0.994981
P00520	Tyrosine-protein kinase ABL1 OS=Mus musculus OX=10090 GN=Abl1 PE=1 SV=3	Abl1	109.8	137.2	113.4	113.8	125.9	1.25	0.826531	0.829446	0.917638
Q99KR3	Endoribonuclease LACTB2 OS=Mus musculus OX=10090 GN=Lactb2 PE=1 SV=1	Lactb2	94.2	114.8	94.1	93.5	92.8	1.219	0.819686	0.81446	0.808362
Q4FZG7	Putative mitochondrial import inner membrane translocase subunit Tim8 A-B OS=Mus musculus OX=10090 GN=Timm8a2 PE=3 SV=1	Timm8a2	119.9	142.6	111.7	115.3	110.5	1.19	0.78331	0.808555	0.774895
Q80ZK0	28S ribosomal protein S10, mitochondrial OS=Mus musculus OX=10090 GN=Mrps10 PE=1 SV=1	Mrps10	111.4	149.3	115.9	107	116.5	1.34	0.776289	0.716678	0.780308
Q9WTQ8	Mitochondrial import inner membrane translocase subunit Tim23 OS=Mus musculus OX=10090 GN=Timm23 PE=1 SV=1	Timm23	109.3	147.8	113.9	110.7	118.4	1.352	0.770636	0.748985	0.801083
P00158	Cytochrome b OS=Mus musculus OX=10090 GN=Mt-Cyb PE=1 SV=1	Mt-Cyb	96.4	148.8	112.4	132.1	110.3	1.544	0.755376	0.887769	0.741263
Q8BIP0	Aspartate--tRNA ligase, mitochondrial OS=Mus musculus OX=10090 GN=Dars2 PE=1 SV=1	Dars2	106.3	164.9	109.3	107.6	111.9	1.551	0.662826	0.652517	0.678593
Q6PCP5	Mitochondrial fission factor OS=Mus musculus OX=10090 GN=Mff PE=1 SV=1	Mff	109.4	169	108.9	102.2	110.5	1.545	0.644379	0.604734	0.653846
O09165	Calsequestrin-1 OS=Mus musculus OX=10090 GN=Casq1 PE=1 SV=3	Casq1	242.9	69	68.4	136.8	82.9	0.284	0.991304	1.98261	1.20145
P50136	2-oxoisovalerate dehydrogenase subunit alpha, mitochondrial OS=Mus musculus OX=10090 GN=Bckdha PE=1 SV=1	Bckdha	144.2	94.9	104.5	139.7	116.7	0.658	1.10116	1.47208	1.22972
Q6P8J7	Creatine kinase S-type, mitochondrial OS=Mus musculus OX=10090 GN=Ckmt2 PE=1 SV=1	Ckmt2	172.3	84.9	87.4	121.7	92.6	0.493	1.02945	1.43345	1.09069
P14234	Tyrosine-protein kinase Fgr OS=Mus musculus OX=10090 GN=Fgr PE=1 SV=2	Fgr	138	101.4	101.5	141	118.1	0.735	1.00099	1.39053	1.16469
P11440	Cyclin-dependent kinase 1 OS=Mus musculus OX=10090 GN=Cdk1 PE=1 SV=3	Cdk1	129.8	98.6	109	131.9	130.6	0.76	1.10548	1.33773	1.32454
P39749	Flap endonuclease 1 OS=Mus musculus OX=10090 GN=Fen1 PE=1 SV=1	Fen1	119.6	91.1	97.1	121	108.7	0.762	1.06586	1.32821	1.19319
Q8BMD8	Calcium-binding mitochondrial carrier protein SCaMC-1 OS=Mus musculus OX=10090 GN=Slc25a24 PE=1 SV=1	Slc25a24	122.4	103.7	112.1	137.7	124.1	0.847	1.081	1.32787	1.19672
Q7TMS5	Broad substrate specificity ATP-binding cassette transporter ABCG2 OS=Mus musculus OX=10090 GN=Abcg2 PE=1 SV=1	Abcg2	154.3	94.4	101.9	124.7	124.7	0.612	1.07945	1.32097	1.32097
Q91WL8	WW domain-containing oxidoreductase OS=Mus musculus OX=10090 GN=Wwox PE=1 SV=1	Wwox	200	91.4	87.9	119.5	101.2	0.457	0.961707	1.30744	1.10722
Q924X2	Carnitine O-palmitoyltransferase 1, muscle isoform OS=Mus musculus OX=10090 GN=Cpt1b PE=1 SV=1	Cpt1b	173.7	96.9	98.7	124.3	106.5	0.558	1.01858	1.28277	1.09907
Q80Y81	Zinc phosphodiesterase ELAC protein 2 OS=Mus musculus OX=10090 GN=Elac2 PE=1 SV=1	Elac2	105.9	115	113.5	147.3	118.3	1.086	0.986957	1.28087	1.0287
P54869	Hydroxymethylglutaryl-CoA synthase, mitochondrial OS=Mus musculus OX=10090 GN=Hmgcs2 PE=1 SV=2	Hmgcs2	144.8	104.7	102.7	133.7	114.2	0.723	0.980898	1.27698	1.09074
Q1HFZ0	RNA cytosine C(5)-methyltransferase NSUN2 OS=Mus musculus OX=10090 GN=Nsun2 PE=1 SV=2	Nsun2	125.2	108	110.4	137.6	118.9	0.863	1.02222	1.27407	1.10093
Q6QD59	Vesicle transport protein SEC20 OS=Mus musculus OX=10090 GN=Bnip1 PE=1 SV=1	Bnip1	110.8	113	115	141.8	119.5	1.02	1.0177	1.25487	1.05752
Q9EPB4	Apoptosis-associated speck-like protein containing a CARD OS=Mus musculus OX=10090 GN=Pycard PE=1 SV=1	Pycard	95.2	83.5	88.5	102.6	94.8	0.878	1.05988	1.22874	1.13533
P47791	Glutathione reductase, mitochondrial OS=Mus musculus OX=10090 GN=Gsr PE=1 SV=3	Gsr	132.7	108	110.2	132.4	116.7	0.813	1.02037	1.22593	1.08056
P56394	Cytochrome c oxidase copper chaperone OS=Mus musculus OX=10090 GN=Cox17 PE=1 SV=2	Cox17	88.7	122.5	116.5	147.9	124.5	1.381	0.95102	1.20735	1.01633
Q8CB44	GRAM domain-containing protein 4 OS=Mus musculus OX=10090 GN=Gramd4 PE=1 SV=1	Gramd4	137.8	109.4	95.5	132	125.4	0.794	0.872943	1.20658	1.14625
P49710	Hematopoietic lineage cell-specific protein OS=Mus musculus OX=10090 GN=Hcls1 PE=1 SV=2	Hcls1	118.5	108.4	118.5	130.1	124.5	0.914	1.09317	1.20018	1.14852
Q8C6G8	WD repeat-containing protein 26 OS=Mus musculus OX=10090 GN=Wdr26 PE=1 SV=3	Wdr26	135.9	108.1	110.7	129.6	115.7	0.795	1.02405	1.19889	1.07031
Q9WUR9	Adenylate kinase 4, mitochondrial OS=Mus musculus OX=10090 GN=Ak4 PE=1 SV=1	Ak4	94	120.6	117.1	100.6	114	1.283	0.970978	0.834163	0.945274
Q8CI78	Required for meiotic nuclear division protein 1 homolog OS=Mus musculus OX=10090 GN=Rmnd1 PE=1 SV=1	Rmnd1	140.8	118.4	119.1	98.7	123	0.841	1.00591	0.833615	1.03885
Q9WVA2	Mitochondrial import inner membrane translocase subunit Tim8 A OS=Mus musculus OX=10090 GN=Timm8a1 PE=1 SV=1	Timm8a1	106.3	134	125.6	111.3	122.8	1.261	0.937313	0.830597	0.916418
Q499X9	Methionine--tRNA ligase, mitochondrial OS=Mus musculus OX=10090 GN=Mars2 PE=1 SV=2	Mars2	113.6	129.4	125.9	107.4	123.6	1.139	0.972952	0.829985	0.955178
Q8C0K5	Graves disease carrier protein homolog OS=Mus musculus OX=10090 GN=Slc25a16 PE=1 SV=1	Slc25a16	117.1	133.2	124.4	110.5	114.7	1.138	0.933934	0.82958	0.861111
Q9D1E8	1-acyl-sn-glycerol-3-phosphate acyltransferase epsilon OS=Mus musculus OX=10090 GN=Agpat5 PE=1 SV=2	Agpat5	101.1	136.7	131.7	113.4	117	1.352	0.963424	0.829554	0.855889
Q9D6U8	Protein FAM162A OS=Mus musculus OX=10090 GN=Fam162a PE=1 SV=1	Fam162a	95.4	135.7	131.4	112.1	125.5	1.423	0.968312	0.826087	0.924834
P52196	Thiosulfate sulfurtransferase OS=Mus musculus OX=10090 GN=Tst PE=1 SV=3	Tst	94.3	140	129	115.5	121.2	1.484	0.921429	0.825	0.865714
P0DN34	NADH dehydrogenase [ubiquinone] 1 beta subcomplex subunit 1 OS=Mus musculus OX=10090 GN=Ndufb1 PE=1 SV=1	Ndufb1	93.2	141.5	130	116.2	119.1	1.518	0.918728	0.821201	0.841696
D3YZG8	Probable bifunctional methylenetetrahydrofolate dehydrogenase/cyclohydrolase 2 OS=Mus musculus OX=10090 GN=Mthfd2l PE=3 SV=1	Mthfd2l	108.4	129.1	126	105.5	131	1.19	0.975988	0.817196	1.01472
Q8BG51	Mitochondrial Rho GTPase 1 OS=Mus musculus OX=10090 GN=Rhot1 PE=1 SV=1	Rhot1	103.6	132.7	128	108.4	127.3	1.281	0.964582	0.81688	0.959307
Q9CPU2	NADH dehydrogenase [ubiquinone] 1 beta subcomplex subunit 2, mitochondrial OS=Mus musculus OX=10090 GN=Ndufb2 PE=1 SV=1	Ndufb2	65.6	136	144	110.3	144.2	2.073	1.05882	0.811029	1.06029
Q9WU79	Proline dehydrogenase 1, mitochondrial OS=Mus musculus OX=10090 GN=Prodh PE=1 SV=2	Prodh	100.4	134	113.4	108.1	113.6	1.334	0.846269	0.806716	0.847761
Q9D173	Mitochondrial import receptor subunit TOM7 homolog OS=Mus musculus OX=10090 GN=Tomm7 PE=3 SV=1	Tomm7	123.3	127.7	121.6	102.6	124.7	1.036	0.952232	0.803446	0.976507
Q3U7U3	F-box only protein 7 OS=Mus musculus OX=10090 GN=Fbxo7 PE=1 SV=2	Fbxo7	116.6	131.2	118.4	105.3	128.6	1.125	0.902439	0.802591	0.980183
Q925N0	Sideroflexin-5 OS=Mus musculus OX=10090 GN=Sfxn5 PE=1 SV=2	Sfxn5	92.2	135.8	125.9	107.3	118.4	1.473	0.927099	0.790133	0.87187
Q9QZA0	Carbonic anhydrase 5B, mitochondrial OS=Mus musculus OX=10090 GN=Ca5b PE=1 SV=2	Ca5b	106.8	131.1	129.1	101.9	131.1	1.227	0.984744	0.777269	1
Q9DA03	Complex III assembly factor LYRM7 OS=Mus musculus OX=10090 GN=Lyrm7 PE=3 SV=2	Lyrm7	96.7	144.3	132.9	110.5	115.6	1.492	0.920998	0.765766	0.801109
Q80ZM8	Cardiolipin synthase (CMP-forming) OS=Mus musculus OX=10090 GN=Crls1 PE=1 SV=1	Crls1	116.5	140.8	121.1	107.7	113.9	1.209	0.860085	0.764915	0.808949
Q9CZB0	Succinate dehydrogenase cytochrome b560 subunit, mitochondrial OS=Mus musculus OX=10090 GN=Sdhc PE=1 SV=1	Sdhc	112.1	129.2	135.1	98.1	125.5	1.153	1.04567	0.759288	0.971362
Q7TNG8	Probable D-lactate dehydrogenase, mitochondrial OS=Mus musculus OX=10090 GN=Ldhd PE=1 SV=1	Ldhd	100.5	136.1	127.5	102.9	132.9	1.355	0.936811	0.756062	0.976488
Q9DCC8	Mitochondrial import receptor subunit TOM20 homolog OS=Mus musculus OX=10090 GN=Tomm20 PE=1 SV=1	Tomm20	104.1	142.5	123.7	106.8	122.9	1.368	0.86807	0.749474	0.862456
Q8BHE8	m-AAA protease-interacting protein 1, mitochondrial OS=Mus musculus OX=10090 GN=Maip1 PE=1 SV=1	Maip1	93.9	145.1	133.2	108.1	119.7	1.545	0.917988	0.745003	0.824948
P03911	NADH-ubiquinone oxidoreductase chain 4 OS=Mus musculus OX=10090 GN=Mtnd4 PE=1 SV=1	Mtnd4	102.9	148	127.7	101.3	120.2	1.439	0.862838	0.684459	0.812162
Q99J99	3-mercaptopyruvate sulfurtransferase OS=Mus musculus OX=10090 GN=Mpst PE=1 SV=4	Mpst	108.3	109.3	115.1	122	145.3	1.009	1.05306	1.11619	1.32937
Q9CR59	Growth arrest and DNA damage-inducible proteins-interacting protein 1 OS=Mus musculus OX=10090 GN=Gadd45gip1 PE=1 SV=1	Gadd45gip1	114.1	112.2	104.8	128.2	140.8	0.983	0.934046	1.1426	1.2549
Q5S006	Leucine-rich repeat serine/threonine-protein kinase 2 OS=Mus musculus OX=10090 GN=Lrrk2 PE=1 SV=2	Lrrk2	78.9	74.6	77.5	86.2	89.8	0.945	1.03887	1.1555	1.20375
Q9DCZ4	MICOS complex subunit Mic26 OS=Mus musculus OX=10090 GN=Apoo PE=1 SV=2	Apoo	100.4	137.2	128.8	119.4	114.2	1.365	0.938776	0.870262	0.832362
Q80ZS3	28S ribosomal protein S26, mitochondrial OS=Mus musculus OX=10090 GN=Mrps26 PE=1 SV=1	Mrps26	100.6	143.6	123	121.7	111	1.427	0.856546	0.847493	0.772981

## Sheet: Medulla oblongata Mitochondria
Accession	Description	Gene	WT-1	WT-2	WT-3	WT-4	ALS-1	ALS-2	ALS-3	ALS-4	ALS+3.6mg/kg-1	ALS+3.6mg/kg-2	ALS+3.6mg/kg-3	ALS+3.6mg/kg-4	ALS+21.8mg/kg-1	ALS+21.8mg/kg-2	ALS+21.8mg/kg-3	ALS+21.8mg/kg-4	ALS+43.6mg/kg-1	ALS+43.6mg/kg-2	ALS+43.6mg/kg-3	ALS+43.6mg/kg-4	ALS vs WT	ALS+3.6mg/kg vs ALS	ALS+21.8mg/kg vs ALS	ALS+43.6mg/kg vs ALS
Q8K1M6	Dynamin-1-like protein OS=Mus musculus OX=10090 GN=Dnm1l PE=1 SV=2	Dnm1l	116.4	108.6	110.9	115.6	108.4	104.2	109.7	107.3	111.6	107.5	103.9	108.8	111.1	104.1	111.1	113.7	101.7	105.8	110.9	113.5	0.951495	1.00512	1.02421	1.00535
Q8BWF0	Succinate-semialdehyde dehydrogenase, mitochondrial OS=Mus musculus OX=10090 GN=Aldh5a1 PE=1 SV=1	Aldh5a1	120.3	118.4	112	117.8	115.3	113.7	116.6	107.7	123.4	116.8	104.1	108.8	122.7	117.5	117.8	125.6	100.8	111.9	117.5	119.7	0.967556	0.999559	1.06684	0.992499
Q4KMM3	Oxidation resistance protein 1 OS=Mus musculus OX=10090 GN=Oxr1 PE=1 SV=3	Oxr1	119.5	121.2	117.2	121.7	115.2	115.3	117.6	113.6	122.2	118.7	116.5	115	117.2	120.3	116.8	121	106.9	117.4	119.9	123	0.962677	1.02318	1.02946	1.01191
P70404	Isocitrate dehydrogenase [NAD] subunit gamma 1, mitochondrial OS=Mus musculus OX=10090 GN=Idh3g PE=1 SV=1	Idh3g	107.4	113	110	117.6	107.1	113.6	114.7	110.7	112.5	116.1	108.6	113.5	115.5	117.6	117.9	124.7	97	111.5	117.3	123.2	0.995759	1.01031	1.06635	1.0065
Q9WUM5	Succinate--CoA ligase [ADP/GDP-forming] subunit alpha, mitochondrial OS=Mus musculus OX=10090 GN=Suclg1 PE=1 SV=4	Suclg1	115.2	107.5	107	119.5	114.6	108.1	111.6	106.4	122.2	109.9	102.3	105	127.4	111.2	118	122.3	112.7	105.5	112.4	119.8	0.981077	0.99705	1.08668	1.02201
P30416	Peptidyl-prolyl cis-trans isomerase FKBP4 OS=Mus musculus OX=10090 GN=Fkbp4 PE=1 SV=5	Fkbp4	120.4	114.6	116.6	120.2	117	111.4	117.1	112.1	123.5	111.9	115.6	116.7	123.8	120.1	118	128.5	112.8	114.2	122.8	122.6	0.969903	1.02207	1.07168	1.03234
Q61941	NAD(P) transhydrogenase, mitochondrial OS=Mus musculus OX=10090 GN=Nnt PE=1 SV=2	Nnt	103.3	99.1	72.6	128.5	106.5	103.1	91.5	96.2	158.6	137.2	138.9	93.4	110	139.9	230.3	132.6	106.5	99.4	66.8	133.8	0.984634	1.32922	1.54241	1.02316
Q99JY0	Trifunctional enzyme subunit beta, mitochondrial OS=Mus musculus OX=10090 GN=Hadhb PE=1 SV=1	Hadhb	109.1	115.4	113.6	110.2	121.8	117.9	118.1	120.8	117.9	117.7	120.1	113.8	113.4	120	118.5	115.8	118.2	118.8	113.5	115.5	1.06759	0.980986	0.977225	0.973673
Q9D172	Glutamine amidotransferase-like class 1 domain-containing protein 3A, mitochondrial OS=Mus musculus OX=10090 GN=Gatd3a PE=1 SV=1	Gatd3a	104.9	107	108.9	116.6	105.4	103.8	114.2	111	112.8	118.3	117.5	118.9	116.3	118.9	129	128	103.4	116.1	123.3	125.4	0.993141	1.0762	1.13306	1.07781
Q99LC3	NADH dehydrogenase [ubiquinone] 1 alpha subcomplex subunit 10, mitochondrial OS=Mus musculus OX=10090 GN=Ndufa10 PE=1 SV=1	Ndufa10	111.3	114.7	112.5	115.6	106	112	113.3	103.5	110.7	116	102.9	103.7	119.5	117.6	115.1	116.6	96.7	110.3	112.7	117.9	0.957498	0.99655	1.0782	1.00644
Q9Z2I8	Succinate--CoA ligase [GDP-forming] subunit beta, mitochondrial OS=Mus musculus OX=10090 GN=Suclg2 PE=1 SV=3	Suclg2	107.5	110.8	107.8	114.4	112.6	115.2	117.3	121.7	113.5	117	105.9	114.8	114.6	122.7	123.5	123.9	110.7	119.5	114.9	125.2	1.0597	0.966581	1.03835	1.0075
Q8JZQ2	AFG3-like protein 2 OS=Mus musculus OX=10090 GN=Afg3l2 PE=1 SV=1	Afg3l2	118.3	120.8	118.8	119.3	115.2	115.9	119	112.1	119	117.4	112.5	115.5	122.2	118.2	117	118.1	108	118.8	120	122.7	0.968567	1.00476	1.02878	1.01579
Q8VEM8	Phosphate carrier protein, mitochondrial OS=Mus musculus OX=10090 GN=Slc25a3 PE=1 SV=1	Slc25a3	106.4	118.8	114.6	108.9	108.8	111.6	115.7	99.4	113.8	114.2	110	103.3	125.2	120	124.6	115.8	103.9	116.2	116.8	114.8	0.970582	1.01332	1.11504	1.0372
Q9WTP7	GTP:AMP phosphotransferase AK3, mitochondrial OS=Mus musculus OX=10090 GN=Ak3 PE=1 SV=3	Ak3	106.4	113.4	113.7	112.9	119	119.3	118	124.9	117.4	118.4	121.4	122	116.4	122.5	121.2	118.5	122.6	121.1	119.1	121.6	1.07796	0.995844	0.994597	1.00665
Q06890	Clusterin OS=Mus musculus OX=10090 GN=Clu PE=1 SV=1	Clu	87.8	97.4	102.3	89.9	131.6	112.3	110.9	140.2	108.3	118.2	124	119.1	102.9	128.6	133.7	107.5	145.7	132.6	117.5	102	1.31161	0.948687	0.954949	1.00566
P52196	Thiosulfate sulfurtransferase OS=Mus musculus OX=10090 GN=Tst PE=1 SV=3	Tst	110.1	110.3	109.1	113.9	114.6	112.7	117.8	120.9	116	120.8	107.8	117.5	125.4	119.3	124.5	123.7	119.1	123.6	117.7	116.8	1.05097	0.991631	1.05773	1.02403
Q8R4N0	Citramalyl-CoA lyase, mitochondrial OS=Mus musculus OX=10090 GN=Clybl PE=1 SV=2	Clybl	115.3	116.2	113.6	114.7	117.9	116.9	118.2	117.2	121.2	118.8	126.6	117.8	126.4	123.9	115.7	118	114.1	119.1	118.5	115.9	1.02262	1.0302	1.02935	0.99447
Q9DCS9	NADH dehydrogenase [ubiquinone] 1 beta subcomplex subunit 10 OS=Mus musculus OX=10090 GN=Ndufb10 PE=1 SV=3	Ndufb10	111.2	106.3	110.3	121	105.6	104.4	119.1	107.6	112.8	106	114.9	111.1	121.8	114.4	119.9	124.6	98.7	106.8	121	122.3	0.973039	1.01855	1.10076	1.02771
A2ASZ8	Calcium-binding mitochondrial carrier protein SCaMC-2 OS=Mus musculus OX=10090 GN=Slc25a25 PE=1 SV=1	Slc25a25	107.7	111.2	112.2	111.2	115.8	119.2	122.8	117.4	121.4	116.6	122.6	112.7	121.8	117.5	121	121.8	104.8	111.8	121.4	126.3	1.07438	0.996002	1.01452	0.977062
Q99KB8	Hydroxyacylglutathione hydrolase, mitochondrial OS=Mus musculus OX=10090 GN=Hagh PE=1 SV=2	Hagh	116.9	117.6	120.9	117.3	111.1	113.1	116.2	111.2	121.2	120	121.5	121.1	124.2	122.1	122.1	121.1	113.4	118.3	119.3	114.5	0.955363	1.0713	1.08392	1.03078
Q9Z1P6	NADH dehydrogenase [ubiquinone] 1 alpha subcomplex subunit 7 OS=Mus musculus OX=10090 GN=Ndufa7 PE=1 SV=3	Ndufa7	116.2	120.3	117.7	122.2	113.4	115.2	120.7	109.4	121.8	118.1	111.9	112.6	124.8	120.2	119.6	124.6	97	118	121.9	121.4	0.962846	1.01243	1.06649	0.999128
Q9CQJ8	NADH dehydrogenase [ubiquinone] 1 beta subcomplex subunit 9 OS=Mus musculus OX=10090 GN=Ndufb9 PE=1 SV=3	Ndufb9	119.9	117.3	116.4	119.6	113.4	115.9	119.3	111.3	118.6	118.1	115.3	110.5	123.2	117.9	121.4	127.7	114.9	114.3	118.3	130.9	0.971893	1.00565	1.06588	1.04023
Q91WS0	CDGSH iron-sulfur domain-containing protein 1 OS=Mus musculus OX=10090 GN=Cisd1 PE=1 SV=1	Cisd1	119.8	117.6	112.8	126.2	109.8	109.8	110.2	104.1	116.2	114.5	105.3	110.1	126.7	110.9	113.7	121.4	105	112.4	114.9	119.9	0.910789	1.02812	1.08942	1.04218
P12787	Cytochrome c oxidase subunit 5A, mitochondrial OS=Mus musculus OX=10090 GN=Cox5a PE=1 SV=2	Cox5a	94	104.6	100	108.8	87.4	95.7	103.5	93.1	98.9	104.4	103.1	100.5	108.5	107.5	105.3	108.7	86	101.3	106.9	104.9	0.932008	1.07164	1.13247	1.05109
P52825	Carnitine O-palmitoyltransferase 2, mitochondrial OS=Mus musculus OX=10090 GN=Cpt2 PE=1 SV=2	Cpt2	113.4	111	112.4	110.5	122.1	119.6	117.2	117.1	120.1	114.8	116	113.7	119.7	118.3	116	116.9	116.1	118.8	112.9	112.2	1.06416	0.97605	0.989286	0.966387
Q9JHI5	Isovaleryl-CoA dehydrogenase, mitochondrial OS=Mus musculus OX=10090 GN=Ivd PE=1 SV=1	Ivd	116	117.5	116.6	119.9	112.7	116	118	117.8	117.5	120.9	123.1	116.3	128.5	122.7	125	123.7	113.7	122.9	117.2	115.3	0.988298	1.02863	1.07621	1.0099
P45952	Medium-chain specific acyl-CoA dehydrogenase, mitochondrial OS=Mus musculus OX=10090 GN=Acadm PE=1 SV=1	Acadm	115.8	116.8	114.9	112.2	124.7	118.9	115.8	121.5	119.9	115.2	119.8	116	117.4	120.5	119.4	119.5	119.4	116.1	119.7	117.7	1.04612	0.979206	0.991474	0.983365
Q9CQ62	2,4-dienoyl-CoA reductase, mitochondrial OS=Mus musculus OX=10090 GN=Decr1 PE=1 SV=1	Decr1	111.9	109.7	115.1	110.4	126.8	112.1	124.1	123.8	118.4	116.5	121.3	120.7	118.2	114.2	118.2	111.4	124.7	116.1	121.3	113.8	1.08879	0.979663	0.949055	0.977609
Q9DB41	Mitochondrial glutamate carrier 2 OS=Mus musculus OX=10090 GN=Slc25a18 PE=1 SV=4	Slc25a18	108.6	119.6	109.4	118.9	109.1	115.3	119	111.3	116.9	122.6	95.2	115.7	119.4	123.2	118.9	131.8	98.1	119.3	115.5	122.3	0.996057	0.990543	1.08489	1.0011
Q9CZW4	Long-chain-fatty-acid--CoA ligase 3 OS=Mus musculus OX=10090 GN=Acsl3 PE=1 SV=2	Acsl3	123.2	115.5	117.3	118	115.7	112	123.2	116.5	119.4	115.9	114.8	115	125.3	119.2	125	125.6	110.6	117.7	119.7	114.3	0.986076	0.995079	1.05926	0.989089
O88741	Ganglioside-induced differentiation-associated protein 1 OS=Mus musculus OX=10090 GN=Gdap1 PE=1 SV=1	Gdap1	128.1	121.1	125.2	125.8	114.1	115.9	122	111	125.6	113.9	113.2	115.7	130.1	119.5	118.4	124.2	96.3	111.3	121.2	123.4	0.92563	1.01166	1.06307	0.976674
Q9CQQ7	ATP synthase F(0) complex subunit B1, mitochondrial OS=Mus musculus OX=10090 GN=Atp5pb PE=1 SV=1	Atp5pb	103	115.5	109.4	114.2	107.6	111.4	116.7	111	115.9	116.2	111	112	116.2	119.9	118	121.9	96.4	116.6	112.6	119.5	1.0104	1.0188	1.06559	0.996418
Q9DCN2	NADH-cytochrome b5 reductase 3 OS=Mus musculus OX=10090 GN=Cyb5r3 PE=1 SV=3	Cyb5r3	108.2	111.5	112.9	110.1	124.7	118.1	122.3	130.1	113.9	117.9	117.2	115.5	112.9	122.9	118.8	117	131.9	120.5	115.9	118.9	1.11859	0.938005	0.952342	0.983845
Q9WU79	Proline dehydrogenase 1, mitochondrial OS=Mus musculus OX=10090 GN=Prodh PE=1 SV=2	Prodh	112.5	118.5	114.6	112.2	148.3	118.2	133.8	155.4	111.1	116.2	107.8	105.9	115.5	122.9	118.2	112.6	104.7	124.1	109.7	113.9	1.21385	0.793594	0.84434	0.814108
Q3UJU9	Regulator of microtubule dynamics protein 3 OS=Mus musculus OX=10090 GN=Rmdn3 PE=1 SV=2	Rmdn3	119.5	118.7	119.3	123.3	114.5	114.8	120	114.4	120.4	117	111.9	115	122.5	114	122	122.9	113.1	113.3	126.8	124.4	0.964434	1.00129	1.03817	1.02998
Q9WUR2	Enoyl-CoA delta isomerase 2, mitochondrial OS=Mus musculus OX=10090 GN=Eci2 PE=1 SV=2	Eci2	112.3	116	114.3	116.6	111	120.2	118.2	116.8	112.9	115.8	117	116.7	128.6	130.1	122.8	120.5	114.9	117.9	118.4	115.2	1.01524	0.991849	1.07679	1.00043
Q3URE1	Malonate--CoA ligase ACSF3, mitochondrial OS=Mus musculus OX=10090 GN=Acsf3 PE=1 SV=2	Acsf3	119.6	117.4	118.5	114.2	119.6	123.2	123.1	125.2	122.9	119.8	115.8	121.2	122.8	120	119	120	115.1	119.6	123.7	119.4	1.04556	0.976787	0.981063	0.972918
Q9ERS2	NADH dehydrogenase [ubiquinone] 1 alpha subcomplex subunit 13 OS=Mus musculus OX=10090 GN=Ndufa13 PE=1 SV=3	Ndufa13	119.5	119	111.4	125.3	113.1	113.5	111.2	108.9	119.9	115.6	103.3	109.5	123.1	117.9	113	120	106.3	117.9	110.3	122.2	0.940025	1.00358	1.06111	1.02239
O35459	Delta(3,5)-Delta(2,4)-dienoyl-CoA isomerase, mitochondrial OS=Mus musculus OX=10090 GN=Ech1 PE=1 SV=1	Ech1	102.8	102	104	101.1	109.7	101.7	114.1	113.3	107.8	107.4	110.3	107.7	109.9	106.8	114.1	107.4	118.7	107.1	107.8	97.5	1.07051	0.987238	0.998633	0.982452
Q9D880	Mitochondrial import inner membrane translocase subunit TIM50 OS=Mus musculus OX=10090 GN=Timm50 PE=1 SV=1	Timm50	115.9	118.5	118.3	117.5	117.7	119.6	119.9	120.2	113.6	118	112.6	117	121.3	115.7	115.8	122.3	110.7	118.5	116.4	123	1.01531	0.966066	0.995182	0.981567
Q8K009	Mitochondrial 10-formyltetrahydrofolate dehydrogenase OS=Mus musculus OX=10090 GN=Aldh1l2 PE=1 SV=2	Aldh1l2	104.4	109.7	108	102.7	128	122.9	126.4	144.3	101.3	123.1	142.5	135.8	98.6	117.3	111.2	103.9	136.3	127	111.9	113.3	1.22787	0.963765	0.826304	0.936541
Q9DCM0	Persulfide dioxygenase ETHE1, mitochondrial OS=Mus musculus OX=10090 GN=Ethe1 PE=1 SV=2	Ethe1	116.1	117.6	114.7	114.2	116.8	119.8	119.6	117.8	124	124.3	115.9	119.8	124.5	119.5	118.5	126.2	109.1	118.7	118	121.9	1.02464	1.0211	1.03101	0.986709
Q99LB7	Sarcosine dehydrogenase, mitochondrial OS=Mus musculus OX=10090 GN=Sardh PE=1 SV=1	Sardh	111.3	115.3	114.8	112.7	115.2	119.2	117.2	124.7	112.9	119.9	113.4	117.2	116.6	121.3	112.8	115.5	120.1	124.4	117.7	111.8	1.04889	0.972916	0.978795	0.995171
Q9CQC7	NADH dehydrogenase [ubiquinone] 1 beta subcomplex subunit 4 OS=Mus musculus OX=10090 GN=Ndufb4 PE=1 SV=3	Ndufb4	117.8	121.2	119.6	124.5	113.8	113.8	122.2	112.1	118.4	118.4	112.2	111.7	128.7	124.8	125.5	132.5	105.7	117.7	120.5	119.1	0.956117	0.997402	1.10738	1.00238
Q8WTY4	Anamorsin OS=Mus musculus OX=10090 GN=Ciapin1 PE=1 SV=1	Ciapin1	120	117	112.2	125.9	112.4	113.2	106.2	115.6	119	118.6	111.5	118.6	119.9	118.1	114.9	122.7	111.7	119.5	108.2	117.3	0.941696	1.04537	1.06303	1.02079
Q06185	ATP synthase subunit e, mitochondrial OS=Mus musculus OX=10090 GN=Atp5me PE=1 SV=2	Atp5me	117.3	113.4	104.2	118.7	112.7	113	116.1	114	117.6	115.1	108.2	115.7	129.9	118.5	116	124.2	111	112.2	111	113.4	1.00485	1.00176	1.07196	0.98201
P05132	cAMP-dependent protein kinase catalytic subunit alpha OS=Mus musculus OX=10090 GN=Prkaca PE=1 SV=3	Prkaca	119.1	117.9	118.4	118.8	111.1	114.5	115.1	118.2	109.9	117.8	104.9	114.2	109.6	115.4	111.3	121.4	105.5	120.2	114.2	127.4	0.967735	0.973633	0.997385	1.0183
P47802	Metaxin-1 OS=Mus musculus OX=10090 GN=Mtx1 PE=1 SV=1	Mtx1	116.5	119.3	118.2	116.6	122.2	121.5	120.6	124.2	121.4	120.6	112.9	117.8	116.9	119.4	126	113.5	112.5	119.3	122.2	127.9	1.03804	0.967656	0.974002	0.986489
Q9WV98	Mitochondrial import inner membrane translocase subunit Tim9 OS=Mus musculus OX=10090 GN=Timm9 PE=1 SV=1	Timm9	124.3	116.4	122.4	123.7	119.1	111.6	116.6	107.2	129.5	117.2	113.8	118	121.8	117.8	120.3	127	105.4	110.8	126.9	124.2	0.933648	1.05281	1.07129	1.02816
Q99M87	DnaJ homolog subfamily A member 3, mitochondrial OS=Mus musculus OX=10090 GN=Dnaja3 PE=1 SV=1	Dnaja3	118.5	115.9	113.4	120.7	117.2	116.5	115	117.3	120.5	120.2	130.5	115.8	121.8	124.9	118.6	119.9	116.7	122.6	122.5	126.2	0.994664	1.04506	1.0412	1.04721
Q9DCJ5	NADH dehydrogenase [ubiquinone] 1 alpha subcomplex subunit 8 OS=Mus musculus OX=10090 GN=Ndufa8 PE=1 SV=3	Ndufa8	117.8	120.3	116.4	123.5	115.2	113.7	114.5	109.7	121.9	121.3	111.7	112.5	128.3	122	115.4	126.7	106.5	117.5	120.4	127.6	0.947908	1.03156	1.08674	1.04171
Q791V5	Mitochondrial carrier homolog 2 OS=Mus musculus OX=10090 GN=Mtch2 PE=1 SV=1	Mtch2	117.8	120.8	120.4	121.7	117.5	115	117.6	112.3	119.9	121.9	114.1	118.2	127.4	124.3	124.3	123.4	112.4	117.9	123.6	124.3	0.961931	1.0253	1.08002	1.03417
Q91YP2	Neurolysin, mitochondrial OS=Mus musculus OX=10090 GN=Nln PE=1 SV=1	Nln	112.2	114.5	113	112.3	118.2	120.5	122.4	130.6	111.4	120.3	121.8	128	111.8	123.7	122.6	117.6	119.3	121	120.2	111.5	1.08783	0.979256	0.96746	0.959935
P62075	Mitochondrial import inner membrane translocase subunit Tim13 OS=Mus musculus OX=10090 GN=Timm13 PE=1 SV=1	Timm13	121.6	124.4	122.9	121.5	119.3	119.9	120	123.1	126.3	121.3	119	111.2	119.3	115.8	116.3	118.1	109.4	118.6	121.7	126.1	0.983483	0.99067	0.973461	0.986523
Q8BZA9	Fructose-2,6-bisphosphatase TIGAR OS=Mus musculus OX=10090 GN=Tigar PE=1 SV=1	Tigar	126.5	120.2	121.6	128.1	114.4	121.5	116.6	116.9	123.7	120	124.7	121.2	112.7	118.4	116.1	114.7	122.6	119.9	120.9	119.1	0.945608	1.04303	0.984022	1.02791
Q8K2C6	NAD-dependent protein deacylase sirtuin-5, mitochondrial OS=Mus musculus OX=10090 GN=Sirt5 PE=1 SV=1	Sirt5	116.3	116.8	117.4	118.6	112.3	112.8	120.8	118	116	120.9	118.4	116.3	120.1	128.9	119.8	124	117.9	120.7	123.6	123.1	0.988915	1.0166	1.0623	1.04613
O55126	Protein NipSnap homolog 2 OS=Mus musculus OX=10090 GN=Nipsnap2 PE=1 SV=1	Nipsnap2	119.2	115.6	115.8	118.3	112.5	119.3	122.8	109.8	124.5	122.7	110.4	113.7	131.2	123.3	127.2	129.3	105.6	119.1	123.7	120.5	0.990403	1.01486	1.10034	1.00969
Q8BK30	NADH dehydrogenase [ubiquinone] flavoprotein 3, mitochondrial OS=Mus musculus OX=10090 GN=Ndufv3 PE=1 SV=1	Ndufv3	122.3	119	122	122.7	111.1	122.5	117.3	102.6	126.5	114.5	111	110.4	130.2	124.5	127	133	98	119.4	122.7	131.3	0.933128	1.01963	1.13495	1.03947
P28352	DNA-(apurinic or apyrimidinic site) lyase OS=Mus musculus OX=10090 GN=Apex1 PE=1 SV=2	Apex1	112.1	101	121.8	116.2	112.3	117.3	122.1	116.4	114.2	110.8	117.2	120.8	136.6	149.9	114.7	122.7	124.8	121.1	124.2	124	1.03769	0.989105	1.11921	1.05554
Q9CQY6	Ubiquinol-cytochrome-c reductase complex assembly factor 2 OS=Mus musculus OX=10090 GN=Uqcc2 PE=1 SV=1	Uqcc2	114	114.1	112	116.2	109.8	117.4	121.9	114.3	117	121.6	114.6	118.8	119.1	128	127	129.1	103.2	118.9	124.5	121.5	1.01556	1.01856	1.08589	1.01014
Q9CQ75	NADH dehydrogenase [ubiquinone] 1 alpha subcomplex subunit 2 OS=Mus musculus OX=10090 GN=Ndufa2 PE=1 SV=3	Ndufa2	119	119.6	115.4	123.6	112.5	117	117.6	112.6	119.6	117.9	110.6	114	127.4	121.4	116.5	129	109.8	117.3	120.4	120.9	0.962521	1.00522	1.07527	1.01893
Q8BTX9	Inactive hydroxysteroid dehydrogenase-like protein 1 OS=Mus musculus OX=10090 GN=Hsdl1 PE=1 SV=1	Hsdl1	119.9	119.6	116.7	121	120.4	114	112.3	114.8	120.2	116.9	113.6	114.9	120.6	123.8	114.8	126	119	125.6	118.8	123.3	0.9671	1.00888	1.05135	1.0546
Q4VAE3	Transmembrane protein 65 OS=Mus musculus OX=10090 GN=Tmem65 PE=1 SV=1	Tmem65	122	113.5	118.8	118.6	119.6	113.5	119	114.7	119.2	121.7	110.3	113.5	122.2	126.6	124.5	122.5	116.9	124.8	127.4	130.8	0.987101	0.995501	1.06213	1.07091
Q9CQR4	Acyl-coenzyme A thioesterase 13 OS=Mus musculus OX=10090 GN=Acot13 PE=1 SV=1	Acot13	119.4	118.9	114.6	123.2	109.4	113.1	122.2	111.4	123.8	117.9	115	118.1	123.1	118	125	121.9	105.6	114	123.3	125.4	0.957992	1.041	1.06994	1.02675
Q9D6Y7	Mitochondrial peptide methionine sulfoxide reductase OS=Mus musculus OX=10090 GN=Msra PE=1 SV=1	Msra	126.1	119.5	124.1	120.5	117.4	118.2	117.3	115.1	120.4	121.4	122.7	118.4	121.1	120.6	115.6	116.6	115.1	120.3	120.4	129.4	0.954712	1.03184	1.01261	1.03675
Q9WV96	Mitochondrial import inner membrane translocase subunit Tim10 B OS=Mus musculus OX=10090 GN=Timm10b PE=1 SV=1	Timm10b	129.7	123.9	123.8	129.5	119.8	117.7	118	115.8	122.6	117.1	114.4	113.5	115.5	118.6	118.3	116.4	112.4	122.7	125.6	124.9	0.929769	0.992149	0.994696	1.03034
Q9WU65	Glycerol kinase 2 OS=Mus musculus OX=10090 GN=Gk2 PE=1 SV=1	Gk2	118.2	119.7	121.5	121.1	118.4	114.3	117.2	115.8	120.2	119.3	115.7	111.6	119.1	119.5	124.1	121.8	112.2	118.4	121.6	129.7	0.969199	1.00236	1.04037	1.03479
Q9D1E8	1-acyl-sn-glycerol-3-phosphate acyltransferase epsilon OS=Mus musculus OX=10090 GN=Agpat5 PE=1 SV=2	Agpat5	112.3	118.5	119.3	115.7	119.3	121	121.9	127.4	115.6	121.8	126	125.4	113.7	118.5	114.9	116.1	114.8	120.3	117.8	115.4	1.05109	0.998366	0.946078	0.956495
Q9D1L0	Coiled-coil-helix-coiled-coil-helix domain-containing protein 2 OS=Mus musculus OX=10090 GN=Chchd2 PE=2 SV=1	Chchd2	107.8	109.2	108.8	106.9	114	120.9	117.1	124.4	115.8	122.5	131.8	116.8	120.8	123.7	124.5	129.6	118.6	123.7	117.8	122.4	1.10099	1.02204	1.0466	1.0128
Q9CXW2	28S ribosomal protein S22, mitochondrial OS=Mus musculus OX=10090 GN=Mrps22 PE=1 SV=1	Mrps22	125.7	122.9	125	120.3	114.5	116.3	121.2	111	121.2	120.7	114.6	120.5	123.5	115.9	116	124.7	115.1	124.2	123.2	123.5	0.937437	1.03024	1.03693	1.04968
Q9ER88	28S ribosomal protein S29, mitochondrial OS=Mus musculus OX=10090 GN=Dap3 PE=1 SV=1	Dap3	108.1	129.7	122.2	125	104.6	108.7	118.7	114.3	105	117.2	116.8	118.4	116	127	124	120	104.5	117.4	118.3	122.3	0.920206	1.02487	1.09119	1.0363
Q9CXI0	2-methoxy-6-polyprenyl-1,4-benzoquinol methylase, mitochondrial OS=Mus musculus OX=10090 GN=Coq5 PE=1 SV=2	Coq5	107.7	124.1	118.7	121.1	134.7	137.3	122	162.7	98.5	116.8	113.7	102.6	94.6	111.8	108.5	105.7	95.9	110	116.2	107.9	1.18045	0.775283	0.755524	0.772409
Q9D023	Mitochondrial pyruvate carrier 2 OS=Mus musculus OX=10090 GN=Mpc2 PE=1 SV=1	Mpc2	110.1	106.8	109.6	104.1	109.9	111.8	120	100.1	113.6	120.5	119	103.5	145	128	134	115.9	114.6	122.1	117.4	114.6	1.02601	1.0335	1.18357	1.06089
Q07813	Apoptosis regulator BAX OS=Mus musculus OX=10090 GN=Bax PE=1 SV=1	Bax	106.8	115.6	117.9	112.5	120	123.9	119.1	126.5	109.4	119.5	124.3	123.6	110.5	109.8	115.8	115.8	134	131.2	122.9	121.6	1.08105	0.974055	0.923187	1.04127
Q8BP40	Lysophosphatidic acid phosphatase type 6 OS=Mus musculus OX=10090 GN=Acp6 PE=1 SV=1	Acp6	122.4	120.2	120	125.2	118.7	116.9	119.3	119.2	128.4	118.6	114.4	118.8	121.9	123.1	121.9	116.9	108.5	121.2	124.3	119.9	0.971915	1.01287	1.02046	0.999578
Q9CQ69	Cytochrome b-c1 complex subunit 8 OS=Mus musculus OX=10090 GN=Uqcrq PE=1 SV=3	Uqcrq	118.8	117.2	116.3	125.2	115.1	116.1	108.3	112.5	120.1	121.8	107.6	113.3	122.2	125.8	116.6	124.7	109.8	119.2	118.6	124.3	0.946597	1.02389	1.08252	1.04403
Q8BXV2	BRI3-binding protein OS=Mus musculus OX=10090 GN=Bri3bp PE=1 SV=1	Bri3bp	118.1	131	127.9	125	107.8	118.2	109.1	114.2	106.2	112.2	100.8	118.2	98.7	120.4	109.6	117.9	106.9	118.2	152.6	124.7	0.89502	0.973514	0.993991	1.11818
Q8BVU5	ADP-ribose pyrophosphatase, mitochondrial OS=Mus musculus OX=10090 GN=Nudt9 PE=1 SV=1	Nudt9	113.6	115.3	117.8	114.3	118.5	115.8	119.2	118.1	112.9	116.4	115.3	119.8	124.5	131.3	130.2	133.2	120.5	121.2	117.5	114.5	1.02299	0.984733	1.10093	1.00445
Q9QYA2	Mitochondrial import receptor subunit TOM40 homolog OS=Mus musculus OX=10090 GN=Tomm40 PE=1 SV=3	Tomm40	133.2	121.3	123.2	126.5	114.9	119.2	121	111.5	121	120.1	112.1	115.9	116.2	115.5	123.8	124	100.5	123.8	119.9	122.1	0.925426	1.00536	1.02765	0.999357
Q2YDW2	Protein misato homolog 1 OS=Mus musculus OX=10090 GN=Msto1 PE=1 SV=1	Msto1	121.1	116.6	123.5	125.3	111.6	117.1	118.1	117.7	118.8	119.7	115.6	113.4	114.2	119.1	116.8	120.1	117.1	127.5	126	123.4	0.954779	1.00646	1.01227	1.06351
P62073	Mitochondrial import inner membrane translocase subunit Tim10 OS=Mus musculus OX=10090 GN=Timm10 PE=1 SV=1	Timm10	118.5	123.9	116.5	128.6	113.4	116.1	120.5	110	122.7	120.5	116.9	114	127.4	120	122.3	128.6	102.7	119.5	123.9	118.8	0.94359	1.03065	1.08326	1.01065
P56213	FAD-linked sulfhydryl oxidase ALR OS=Mus musculus OX=10090 GN=Gfer PE=1 SV=2	Gfer	120.5	121.5	119.2	120.5	116	118	114	118.4	122.6	123.3	118.5	119.9	110.2	116.8	124.9	120.1	111.8	120.4	123.3	121	0.968237	1.03838	1.01201	1.02166
Q8BWU8	Ethanolamine-phosphate phospho-lyase OS=Mus musculus OX=10090 GN=Etnppl PE=2 SV=1	Etnppl	134.1	126.2	109	127.5	101	110.2	112.4	117.2	117.1	112.7	106.6	111	139.2	130	113.3	127.1	108.7	120.9	113.3	117.2	0.887279	1.01497	1.15608	1.04378
Q9EP89	Serine beta-lactamase-like protein LACTB, mitochondrial OS=Mus musculus OX=10090 GN=Lactb PE=1 SV=1	Lactb	112.5	125.4	118.9	105.8	116.7	126.2	129.1	116.8	108.3	112.7	113.3	108	118.8	118.4	123.7	105.5	114.4	117.3	115	109	1.05664	0.904869	0.954173	0.932283
Q91WL8	WW domain-containing oxidoreductase OS=Mus musculus OX=10090 GN=Wwox PE=1 SV=1	Wwox	123	115.7	123.9	121	113.8	118.7	114.4	108.8	118.8	118.7	115.8	117.7	124.6	125.6	126.1	130.9	119.9	121.3	119.9	121.5	0.942308	1.03357	1.11301	1.05903
Q99KR3	Endoribonuclease LACTB2 OS=Mus musculus OX=10090 GN=Lactb2 PE=1 SV=1	Lactb2	113.3	113	117.6	115.6	124.7	126.7	122.4	126.1	116.6	116.9	124.9	129.2	113.7	122.5	120.8	113.8	131.7	120.8	114.4	115.3	1.08792	0.975395	0.941788	0.964593
Q9QZA0	Carbonic anhydrase 5B, mitochondrial OS=Mus musculus OX=10090 GN=Ca5b PE=1 SV=2	Ca5b	104.6	112.7	108.3	112.4	113.3	117.3	123.5	124.4	108.8	121.9	112.1	124.5	92.2	123.1	123.9	120.3	116.9	125.1	132.2	118.3	1.09247	0.976594	0.960293	1.02926
Q3UGX3	N-acetylaspartate synthetase OS=Mus musculus OX=10090 GN=Nat8l PE=1 SV=1	Nat8l	134	121.7	123.3	126.2	113.2	121.9	116.5	112.3	123.5	120.7	124	114.4	124.4	116.2	116.2	120.7	104.9	119.6	120	126.5	0.91825	1.04031	1.02932	1.01531
Q9D8Z2	TP53-regulated inhibitor of apoptosis 1 OS=Mus musculus OX=10090 GN=Triap1 PE=1 SV=1	Triap1	113.2	114.9	115.8	110.7	119.1	121.2	121.1	117.9	125.7	119.5	122.8	119.1	130.4	122.2	119.5	124.1	111.7	122.2	120.8	128.2	1.05433	1.01627	1.03526	1.00751
Q9JIK5	Nucleolar RNA helicase 2 OS=Mus musculus OX=10090 GN=Ddx21 PE=1 SV=3	Ddx21	121	110.3	112.8	107.6	123.2	128.2	118.7	125.4	120.1	110.8	121.2	127.7	114.1	134.4	128.2	110.7	121.7	116.2	119.1	128.6	1.09697	0.968315	0.983653	0.98002
Q9CQ85	Mitochondrial import inner membrane translocase subunit Tim22 OS=Mus musculus OX=10090 GN=Timm22 PE=1 SV=1	Timm22	135.7	119.9	125.3	133.3	112.2	109.5	114.8	117.9	114.3	116	115	121.8	125.2	129.2	119.2	118.9	112.5	125.4	125.8	108.1	0.883703	1.02795	1.08385	1.03829
Q8CFA2	Aminomethyltransferase, mitochondrial OS=Mus musculus OX=10090 GN=Amt PE=1 SV=1	Amt	114.2	111.1	111.2	110	121.5	113.5	119.6	122.5	113.9	120.3	122.6	119.9	126	127.2	129.1	123.6	124.4	128	117.6	124	1.06853	0.999162	1.06036	1.03542
Q8BGD8	Cytochrome c oxidase assembly factor 6 homolog OS=Mus musculus OX=10090 GN=Coa6 PE=1 SV=1	Coa6	122.3	122.5	117.3	130.4	116.1	116.6	112	109	118.9	123.1	122.1	117.9	127.1	119	118	116.5	115.5	118.8	130.6	126.2	0.921218	1.06238	1.05929	1.08243
Q9JIQ3	Diablo homolog, mitochondrial OS=Mus musculus OX=10090 GN=Diablo PE=1 SV=2	Diablo	122.8	123.5	123	127.2	119.2	118.7	122.3	120.4	108.2	121.5	118.9	117.5	111.2	113.3	114.8	117.9	119.8	123	121.1	117	0.967976	0.969829	0.951311	1.00062
Q9CZB0	Succinate dehydrogenase cytochrome b560 subunit, mitochondrial OS=Mus musculus OX=10090 GN=Sdhc PE=1 SV=1	Sdhc	100.1	109.5	109.2	114.6	112.6	113.6	108	119	119.7	139	119.6	120.5	132.7	118.6	124.9	127.5	100.4	119.2	138.3	118.4	1.04569	1.10062	1.11143	1.05097
Q920A7	AFG3-like protein 1 OS=Mus musculus OX=10090 GN=Afg3l1 PE=1 SV=2	Afg3l1	123	118.6	132.1	128.1	118.5	110.6	120.2	114.2	123	105.5	113.6	117.7	119.7	115.9	112.9	119.3	115.9	112	121.1	120.7	0.923675	0.992017	1.00928	1.01338
Q91YM4	FAST kinase domain-containing protein 4 OS=Mus musculus OX=10090 GN=Tbrg4 PE=1 SV=1	Tbrg4	119.9	123.8	122.7	121.7	117.6	115.1	113.8	112.6	119.3	126.2	116.5	114.9	121.3	120.6	123.9	123.9	121.9	114.2	123.2	126.9	0.940586	1.03877	1.06665	1.05903
Q8CEI1	BolA-like protein 3 OS=Mus musculus OX=10090 GN=Bola3 PE=1 SV=1	Bola3	111.8	115.2	101.2	122.9	110.5	118.7	118.7	117.4	119.4	119.8	133.6	116.8	130.8	121.7	125.2	120.1	127.5	124.7	121.2	122.8	1.03148	1.05222	1.06985	1.06641
P97819	85/88 kDa calcium-independent phospholipase A2 OS=Mus musculus OX=10090 GN=Pla2g6 PE=1 SV=3	Pla2g6	130.6	123.5	127.3	122.9	122.5	120.2	126.1	123	119.5	110	117.5	123	106.4	127.3	111.2	118.4	120.9	119	117.8	112.8	0.975213	0.955673	0.94205	0.95669
Q5SUC9	Protein SCO1 homolog, mitochondrial OS=Mus musculus OX=10090 GN=Sco1 PE=1 SV=1	Sco1	117.4	123.6	114.3	120.6	115.1	116.8	108.9	116.9	117.8	120	141.6	116.6	128.3	119.9	119.6	125	109.3	119.7	115.7	120.9	0.961757	1.08368	1.07669	1.01726
Q3TZX3	Solute carrier family 25 member 33 OS=Mus musculus OX=10090 GN=Slc25a33 PE=2 SV=1	Slc25a33	119.3	131.3	123.5	130.3	111	117.2	120.6	114	110.5	121.1	122.5	116.3	138.6	99.6	114	125.4	120.7	130.9	119.5	114.1	0.917526	1.01642	1.03198	1.0484
Q9CWD8	Iron-sulfur protein NUBPL OS=Mus musculus OX=10090 GN=Nubpl PE=1 SV=2	Nubpl	121.4	115.6	114.3	114.7	107.7	112.6	119.3	117.5	113.6	116.5	118.1	121.1	137	137.1	116.6	120.5	120.3	118.2	131.7	126.2	0.980901	1.02669	1.11835	1.08598
Q9DCU6	39S ribosomal protein L4, mitochondrial OS=Mus musculus OX=10090 GN=Mrpl4 PE=1 SV=1	Mrpl4	115.8	118.5	111.4	122.7	120.5	120.1	117.1	115.2	116.1	118.3	123.7	111.3	119.2	123.3	119.1	117.5	128.3	119.8	128.6	133.3	1.00961	0.992599	1.01311	1.07845
Q8C3X2	Coiled-coil domain-containing protein 90B, mitochondrial OS=Mus musculus OX=10090 GN=Ccdc90b PE=1 SV=1	Ccdc90b	112	113.2	114.8	116.6	123.6	123.4	118.2	139	114.6	111.7	122	117.4	110	125.2	123.3	110.9	139.9	126.6	121.7	116.1	1.10425	0.923641	0.93098	1.0002
O08715	A-kinase anchor protein 1, mitochondrial OS=Mus musculus OX=10090 GN=Akap1 PE=1 SV=4	Akap1	142.2	131.8	125.6	112.3	121.7	101.7	124.6	105.4	91.8	135.8	106.9	108.5	127.9	144.3	126.5	137.1	116.4	86.4	116.4	136.7	0.88572	0.977062	1.18174	1.00551
Q80ZK0	28S ribosomal protein S10, mitochondrial OS=Mus musculus OX=10090 GN=Mrps10 PE=1 SV=1	Mrps10	125.8	123.3	122.5	108.4	130.3	132.6	129.9	135.8	117.4	116.4	108	117.1	114.8	110.7	117.2	117.1	111.7	116.9	122.3	121.6	1.10125	0.868142	0.869845	0.893871
P00015	Cytochrome c, testis-specific OS=Mus musculus OX=10090 GN=Cyct PE=1 SV=3	Cyct	135.5	122.2	122.6	123.1	113.2	111	110	96.5	115.8	118.3	113.7	106.4	121.8	119.1	121.7	113	113.7	129.4	132	121.9	0.855582	1.05456	1.10425	1.15394
P63030	Mitochondrial pyruvate carrier 1 OS=Mus musculus OX=10090 GN=Mpc1 PE=1 SV=1	Mpc1	108	109.8	104.7	113.1	106.8	115.2	112.2	109.5	110.8	120.1	119.4	109.1	139	127.8	132.1	133.4	116.8	127.1	108.6	134.9	1.0186	1.03538	1.19968	1.09849
Q6A058	Armadillo repeat-containing X-linked protein 2 OS=Mus musculus OX=10090 GN=Armcx2 PE=2 SV=2	Armcx2	122.4	126.4	144.3	135.5	116.5	120.3	107.1	110.2	115.5	117.8	109.7	113.2	123.5	111.5	122.9	122.5	122.1	124	116	118.6	0.859062	1.00462	1.05792	1.05858
Q5XJY4	Presenilins-associated rhomboid-like protein, mitochondrial OS=Mus musculus OX=10090 GN=Parl PE=1 SV=1	Parl	106.9	113.7	111.6	123	113.9	109.6	117.8	113.6	106.9	125	129.4	119.8	124.7	123.3	130.8	119.4	118.7	128.4	110.4	124.2	0.999341	1.0576	1.09519	1.05891

## Sheet: ALS vs WT Spinal Cord
Accession	Description	WT	ALS	ALS+3.6mg/kg	ALS+21.8mg/kg	ALS+43.6mg/kg	ALS vs WT
Q9Z306	Solute carrier family 22 member 4 OS=Mus musculus OX=10090 GN=Slc22a4 PE=1 SV=1	53.1	165.9	144	117.9	119	3.122
Q7TS68	Putative methyltransferase NSUN6 OS=Mus musculus OX=10090 GN=Nsun6 PE=2 SV=2	56.5	158.4	146.5	119.4	119.1	2.803
P97490	Adenylate cyclase type 8 OS=Mus musculus OX=10090 GN=Adcy8 PE=1 SV=2	58.6	162.8	118.5	124.5	135.6	2.777
P70193	Leucine-rich repeats and immunoglobulin-like domains protein 1 OS=Mus musculus OX=10090 GN=Lrig1 PE=1 SV=2	70.9	174.5	130.5	119.4	104.7	2.461
Q99M96	Suppressor of tumorigenicity 7 protein OS=Mus musculus OX=10090 GN=St7 PE=2 SV=1	73.7	168.6	104.6	134.2	118.8	2.286
Q99P91	Transmembrane glycoprotein NMB OS=Mus musculus OX=10090 GN=Gpnmb PE=1 SV=2	61.7	137.8	144.6	117.5	138.4	2.234
Q6PD24	Ankyrin repeat domain-containing protein 13D OS=Mus musculus OX=10090 GN=Ankrd13d PE=1 SV=2	81.9	177.4	61.4	56.3	58.7	2.167
Q3UV17	Keratin, type II cytoskeletal 2 oral OS=Mus musculus OX=10090 GN=Krt76 PE=1 SV=1	83.2	175.8	57.9	154.5	128.7	2.113
Q9CPU2	NADH dehydrogenase [ubiquinone] 1 beta subcomplex subunit 2, mitochondrial OS=Mus musculus OX=10090 GN=Ndufb2 PE=1 SV=1	65.6	136	144	110.3	144.2	2.073
Q9D2P8	Myelin-associated oligodendrocyte basic protein OS=Mus musculus OX=10090 GN=Mobp PE=1 SV=1	80.6	167	116	130.3	106.2	2.072
Q8BP00	IQ calmodulin-binding motif-containing protein 1 OS=Mus musculus OX=10090 GN=Iqcb1 PE=1 SV=2	79.1	162.9	179.2	87.8	91	2.059
Q60771	Claudin-11 OS=Mus musculus OX=10090 GN=Cldn11 PE=1 SV=1	78.1	158.2	121.4	131	111.3	2.027
P98086	Complement C1q subcomponent subunit A OS=Mus musculus OX=10090 GN=C1qa PE=1 SV=2	76.1	151.7	142.5	101.6	128	1.993
Q922J6	Tetraspanin-2 OS=Mus musculus OX=10090 GN=Tspan2 PE=1 SV=1	78.3	152.6	144	105.6	119.5	1.948
P03995	Glial fibrillary acidic protein OS=Mus musculus OX=10090 GN=Gfap PE=1 SV=4	52.6	101.9	87.2	66	74.5	1.939
Q8CJ70	Interleukin-19 OS=Mus musculus OX=10090 GN=Il19 PE=2 SV=1	80.5	153.8	127.1	113.1	125.5	1.91
P51910	Apolipoprotein D OS=Mus musculus OX=10090 GN=Apod PE=1 SV=1	65.1	123.4	139.4	131.9	140.2	1.895
P50446	Keratin, type II cytoskeletal 6A OS=Mus musculus OX=10090 GN=Krt6a PE=1 SV=3	72.9	136.4	56.6	114.5	108.1	1.871
Q9Z331	Keratin, type II cytoskeletal 6B OS=Mus musculus OX=10090 GN=Krt6b PE=1 SV=3	72.9	136.4	56.6	114.5	108.1	1.871
Q8BGZ7	Keratin, type II cytoskeletal 75 OS=Mus musculus OX=10090 GN=Krt75 PE=1 SV=1	72.9	136.4	56.6	114.5	108.1	1.871
P97952	Sodium channel subunit beta-1 OS=Mus musculus OX=10090 GN=Scn1b PE=1 SV=1	81.2	150.7	138.2	114.3	115.7	1.856
Q6IFZ6	Keratin, type II cytoskeletal 1b OS=Mus musculus OX=10090 GN=Krt77 PE=1 SV=1	84.1	152.8	100.1	124	139.1	1.818
P06837	Neuromodulin OS=Mus musculus OX=10090 GN=Gap43 PE=1 SV=1	80.6	145.6	134.2	121.5	118.1	1.805
P02798	Metallothionein-2 OS=Mus musculus OX=10090 GN=Mt2 PE=1 SV=2	75.3	135.2	141.3	118.2	129.9	1.796
P60202	Myelin proteolipid protein OS=Mus musculus OX=10090 GN=Plp1 PE=1 SV=2	73.2	130.6	116	97.1	99.4	1.785
Q8K097	Protein lifeguard 2 OS=Mus musculus OX=10090 GN=Faim2 PE=2 SV=1	73.4	130.8	127.5	144.5	123.8	1.781
Q9JJF0	Nucleosome assembly protein 1-like 5 OS=Mus musculus OX=10090 GN=Nap1l5 PE=1 SV=1	80.9	143.9	138.7	118.2	118.4	1.778
P84309	Adenylate cyclase type 5 OS=Mus musculus OX=10090 GN=Adcy5 PE=1 SV=2	101.2	178.3	104.4	95.3	120.7	1.761
Q61885	Myelin-oligodendrocyte glycoprotein OS=Mus musculus OX=10090 GN=Mog PE=1 SV=1	84.9	148.3	123.6	117.2	115	1.746
E9PUL5	Proline-rich transmembrane protein 2 OS=Mus musculus OX=10090 GN=Prrt2 PE=1 SV=1	80.4	139.8	133.8	120.1	125.8	1.739
P31650	Sodium- and chloride-dependent GABA transporter 3 OS=Mus musculus OX=10090 GN=Slc6a11 PE=1 SV=2	86.8	150.4	130.8	113.2	118.9	1.733
P14106	Complement C1q subcomponent subunit B OS=Mus musculus OX=10090 GN=C1qb PE=1 SV=2	65.9	113.5	108.8	96.4	97.4	1.722
Q91WT9	Cystathionine beta-synthase OS=Mus musculus OX=10090 GN=Cbs PE=1 SV=3	81.4	138.1	135.6	122.3	122.6	1.695
Q6GQT1	Alpha-2-macroglobulin-P OS=Mus musculus OX=10090 GN=A2m PE=2 SV=2	67.8	114.4	106.5	98.8	104.2	1.687
P08730	Keratin, type I cytoskeletal 13 OS=Mus musculus OX=10090 GN=Krt13 PE=1 SV=2	84.5	142.5	101.6	121.8	149.6	1.686
P05784	Keratin, type I cytoskeletal 18 OS=Mus musculus OX=10090 GN=Krt18 PE=1 SV=5	84.5	142.5	101.6	121.8	149.6	1.686
Q03173	Protein enabled homolog OS=Mus musculus OX=10090 GN=Enah PE=1 SV=2	103.9	175	107.2	108.7	105.2	1.684
Q9Z1N9	Protein unc-13 homolog B OS=Mus musculus OX=10090 GN=Unc13b PE=1 SV=2	92.7	156.1	153.1	62.5	135.6	1.684
P46096	Synaptotagmin-1 OS=Mus musculus OX=10090 GN=Syt1 PE=1 SV=1	84.2	141.5	136.2	116.6	121.6	1.681
P04104	Keratin, type II cytoskeletal 1 OS=Mus musculus OX=10090 GN=Krt1 PE=1 SV=4	86.1	144.3	91.3	140	138.3	1.675
P00920	Carbonic anhydrase 2 OS=Mus musculus OX=10090 GN=Ca2 PE=1 SV=4	69.5	116.1	114	88.9	102.5	1.671
Q922U2	Keratin, type II cytoskeletal 5 OS=Mus musculus OX=10090 GN=Krt5 PE=1 SV=1	79.5	132.7	66.1	117.1	113.6	1.67
Q7M750	Opalin OS=Mus musculus OX=10090 GN=Opalin PE=1 SV=1	77.9	129.9	118.4	99.1	104.7	1.666
Q62277	Synaptophysin OS=Mus musculus OX=10090 GN=Syp PE=1 SV=2	84.5	140.3	136.8	115.7	122.7	1.659
Q7TQD2	Tubulin polymerization-promoting protein OS=Mus musculus OX=10090 GN=Tppp PE=1 SV=1	48.2	79.9	74.6	60	68.2	1.655
Q8VDQ8	NAD-dependent protein deacetylase sirtuin-2 OS=Mus musculus OX=10090 GN=Sirt2 PE=1 SV=2	73.1	120.2	106.8	93.2	93.2	1.645
P31648	Sodium- and chloride-dependent GABA transporter 1 OS=Mus musculus OX=10090 GN=Slc6a1 PE=1 SV=2	85.9	140.8	134.5	119.6	119.2	1.64
Q8VED5	Keratin, type II cytoskeletal 79 OS=Mus musculus OX=10090 GN=Krt79 PE=1 SV=2	30.6	50.1	41	30.3	41.7	1.64
Q9ESM3	Hyaluronan and proteoglycan link protein 2 OS=Mus musculus OX=10090 GN=Hapln2 PE=1 SV=1	90	147.5	134.9	107.5	120.2	1.639
Q8CFA2	Aminomethyltransferase, mitochondrial OS=Mus musculus OX=10090 GN=Amt PE=1 SV=1	86.8	142.3	124	125.5	121.4	1.639
O09117	Synaptophysin-like protein 1 OS=Mus musculus OX=10090 GN=Sypl1 PE=1 SV=2	86.2	141	145.2	107.4	120.3	1.636
P56393	Cytochrome c oxidase subunit 7B, mitochondrial OS=Mus musculus OX=10090 GN=Cox7b PE=3 SV=1	63	103	91.8	118.3	102.5	1.636
O08709	Peroxiredoxin-6 OS=Mus musculus OX=10090 GN=Prdx6 PE=1 SV=3	76.1	124	113.5	97.7	103.2	1.63
Q02105	Complement C1q subcomponent subunit C OS=Mus musculus OX=10090 GN=C1qc PE=1 SV=2	65.1	105.9	100.6	85	92.7	1.626
P15388	Potassium voltage-gated channel subfamily C member 1 OS=Mus musculus OX=10090 GN=Kcnc1 PE=1 SV=1	91.3	148.5	126.5	122.2	111.4	1.625
P02535	Keratin, type I cytoskeletal 10 OS=Mus musculus OX=10090 GN=Krt10 PE=1 SV=3	96.7	157	124.4	98.1	123.9	1.624
Q6IMF0	Keratin, type II cuticular 87 OS=Mus musculus OX=10090 GN=Krt87 PE=2 SV=2	36.8	59.5	54.2	45.7	50.7	1.615
Q99M73	Keratin, type II cuticular Hb4 OS=Mus musculus OX=10090 GN=Krt84 PE=2 SV=2	36.8	59.5	54.2	45.7	50.7	1.615
Q9Z2T6	Keratin, type II cuticular Hb5 OS=Mus musculus OX=10090 GN=Krt85 PE=1 SV=2	36.8	59.5	54.2	45.7	50.7	1.615
Q5EBJ4	Ermin OS=Mus musculus OX=10090 GN=Ermn PE=1 SV=1	58.2	93.8	89.4	70.1	76.8	1.613
Q91V57	N-chimaerin OS=Mus musculus OX=10090 GN=Chn1 PE=1 SV=2	89.5	143.8	129.4	112.1	125.3	1.607
Q8BGZ1	Hippocalcin-like protein 4 OS=Mus musculus OX=10090 GN=Hpcal4 PE=1 SV=3	86.1	137.9	138.9	114.2	123	1.602
Q99ME2	WD repeat-containing protein 6 OS=Mus musculus OX=10090 GN=Wdr6 PE=1 SV=1	95.5	152.6	143.6	93.7	114.6	1.598
Q8K298	Anillin OS=Mus musculus OX=10090 GN=Anln PE=1 SV=2	90.6	144.3	133.1	114	117.9	1.593
Q6NXK8	Acid-sensing ion channel 1 OS=Mus musculus OX=10090 GN=Asic1 PE=1 SV=1	85.7	136.6	134.9	113.3	129.5	1.593
Q9Z0S6	Claudin-10 OS=Mus musculus OX=10090 GN=Cldn10 PE=1 SV=2	89.5	142.6	136.5	111.4	120	1.593
Q5DTY9	BTB/POZ domain-containing protein KCTD16 OS=Mus musculus OX=10090 GN=Kctd16 PE=1 SV=2	93.2	148.5	113.6	100.2	144.4	1.592
P0C7N9	Proteasome assembly chaperone 4 OS=Mus musculus OX=10090 GN=Psmg4 PE=1 SV=1	92.3	146.9	135.4	104.8	120.6	1.592
Q80UP8	Sodium-dependent phosphate transporter 2 OS=Mus musculus OX=10090 GN=Slc20a2 PE=1 SV=2	89.9	142.8	129.8	115.2	122.3	1.588
Q91XV3	Brain acid soluble protein 1 OS=Mus musculus OX=10090 GN=Basp1 PE=1 SV=3	55.3	87.5	84.1	77.7	78.6	1.583
O35143	ATPase inhibitor, mitochondrial OS=Mus musculus OX=10090 GN=ATP5IF1 PE=1 SV=2	80.6	127.2	120.6	116.4	117	1.577
P08414	Calcium/calmodulin-dependent protein kinase type IV OS=Mus musculus OX=10090 GN=Camk4 PE=1 SV=2	87.5	138	133.7	117	123.8	1.577
Q91WP6	Serine protease inhibitor A3N OS=Mus musculus OX=10090 GN=Serpina3n PE=1 SV=1	90.7	142.6	127.4	116	123.3	1.572
Q5I2A0	Serine protease inhibitor A3G OS=Mus musculus OX=10090 GN=Serpina3g PE=1 SV=2	90.7	142.6	127.4	116	123.3	1.572
P57774	Pro-neuropeptide Y OS=Mus musculus OX=10090 GN=Npy PE=1 SV=2	84.3	132.4	137.7	112.9	132.7	1.571
O35874	Neutral amino acid transporter A OS=Mus musculus OX=10090 GN=Slc1a4 PE=1 SV=1	74.7	117.3	109.3	96.7	107.1	1.57
Q62059	Versican core protein OS=Mus musculus OX=10090 GN=Vcan PE=1 SV=2	82	128.3	121.1	103.7	110.9	1.564
O55074	A-kinase anchor protein 7 isoform alpha OS=Mus musculus OX=10090 GN=Akap7 PE=1 SV=4	90	140.8	134.8	117.6	116.9	1.564
Q7TN79	A-kinase anchor protein 7 isoform gamma OS=Mus musculus OX=10090 GN=Akap7 PE=1 SV=2	90	140.8	134.8	117.6	116.9	1.564
Q9ERA6	Tuftelin-interacting protein 11 OS=Mus musculus OX=10090 GN=Tfip11 PE=1 SV=1	86.1	134.6	124.6	127.5	127.2	1.564
P35802	Neuronal membrane glycoprotein M6-a OS=Mus musculus OX=10090 GN=Gpm6a PE=1 SV=1	59.9	93.6	79.2	85.1	81.6	1.562
O08784	Treacle protein OS=Mus musculus OX=10090 GN=Tcof1 PE=1 SV=1	90.7	141.4	101.7	149.1	117.1	1.56
Q8CIM7	Cytochrome P450 2D26 OS=Mus musculus OX=10090 GN=Cyp2d26 PE=1 SV=1	89.7	139.7	123.8	128	118.8	1.558
Q9JKN5	Oligodendrocyte transcription factor 1 OS=Mus musculus OX=10090 GN=Olig1 PE=1 SV=2	60.4	94	81.9	72.5	84.9	1.557
Q8VCL2	Protein SCO2 homolog, mitochondrial OS=Mus musculus OX=10090 GN=Sco2 PE=1 SV=1	88.6	137.8	127.6	121.9	124.2	1.556
A2ASZ8	Calcium-binding mitochondrial carrier protein SCaMC-2 OS=Mus musculus OX=10090 GN=Slc25a25 PE=1 SV=1	89.4	138.7	133.9	117	121.1	1.552
Q8BIP0	Aspartate--tRNA ligase, mitochondrial OS=Mus musculus OX=10090 GN=Dars2 PE=1 SV=1	106.3	164.9	109.3	107.6	111.9	1.551
Q9D2U9	Histone H2B type 3-A OS=Mus musculus OX=10090 GN=Hist3h2ba PE=1 SV=3	86.7	134.4	118.2	147.4	113.3	1.55
Q8CGP0	Histone H2B type 3-B OS=Mus musculus OX=10090 GN=Hist3h2bb PE=1 SV=3	86.7	134.4	118.2	147.4	113.3	1.55
Q64524	Histone H2B type 2-E OS=Mus musculus OX=10090 GN=Hist2h2be PE=1 SV=3	86.7	134.4	118.2	147.4	113.3	1.55
Q64332	Synapsin-2 OS=Mus musculus OX=10090 GN=Syn2 PE=1 SV=2	67	103.9	104.6	89.2	89.3	1.549
P51863	V-type proton ATPase subunit d 1 OS=Mus musculus OX=10090 GN=Atp6v0d1 PE=1 SV=2	87.3	135.3	129.8	115	115.6	1.549
P63082	V-type proton ATPase 16 kDa proteolipid subunit OS=Mus musculus OX=10090 GN=Atp6v0c PE=1 SV=1	91.1	141.1	118.2	130.5	119.1	1.549
Q91VC7	Protein phosphatase 1 regulatory subunit 14A OS=Mus musculus OX=10090 GN=Ppp1r14a PE=1 SV=1	91.9	142.3	135.7	108	122.1	1.548
Q99PJ0	Neurotrimin OS=Mus musculus OX=10090 GN=Ntm PE=1 SV=2	84.7	130.9	129.5	115.1	117.2	1.546
Q6PCP5	Mitochondrial fission factor OS=Mus musculus OX=10090 GN=Mff PE=1 SV=1	109.4	169	108.9	102.2	110.5	1.545
Q8BHE8	m-AAA protease-interacting protein 1, mitochondrial OS=Mus musculus OX=10090 GN=Maip1 PE=1 SV=1	93.9	145.1	133.2	108.1	119.7	1.545
P00158	Cytochrome b OS=Mus musculus OX=10090 GN=Mt-Cyb PE=1 SV=1	96.4	148.8	112.4	132.1	110.3	1.544
A2AB59	Rho GTPase-activating protein 27 OS=Mus musculus OX=10090 GN=Arhgap27 PE=1 SV=1	95.4	147.1	121.3	116	120.2	1.542
O55100	Synaptogyrin-1 OS=Mus musculus OX=10090 GN=Syngr1 PE=1 SV=2	89	137	135.1	122.6	116.4	1.539
Q8CGV2	Tryptophan 5-hydroxylase 2 OS=Mus musculus OX=10090 GN=Tph2 PE=1 SV=2	21.5	33	28.3	26.7	28.4	1.538
Q63912	Oligodendrocyte-myelin glycoprotein OS=Mus musculus OX=10090 GN=Omg PE=1 SV=1	90.6	139	135.1	114.7	120.5	1.534
Q8R0A5	Transcription elongation factor A protein-like 3 OS=Mus musculus OX=10090 GN=Tceal3 PE=1 SV=2	91.1	139.7	132.4	116.1	120.7	1.533
Q99K85	Phosphoserine aminotransferase OS=Mus musculus OX=10090 GN=Psat1 PE=1 SV=1	91.8	140.3	128	114.7	113.7	1.528
Q99JT9	1,2-dihydroxy-3-keto-5-methylthiopentene dioxygenase OS=Mus musculus OX=10090 GN=Adi1 PE=1 SV=1	91.6	139.7	124.4	126.3	118.1	1.525
P84086	Complexin-2 OS=Mus musculus OX=10090 GN=Cplx2 PE=1 SV=1	91.1	138.9	134.9	116.9	118.2	1.524
Q8R0F8	Acylpyruvase FAHD1, mitochondrial OS=Mus musculus OX=10090 GN=Fahd1 PE=1 SV=2	90.2	137.2	130.9	120.9	120.7	1.521
Q80V42	Carboxypeptidase M OS=Mus musculus OX=10090 GN=Cpm PE=1 SV=2	77.9	118.6	106.2	98.1	98.4	1.521
P26443	Glutamate dehydrogenase 1, mitochondrial OS=Mus musculus OX=10090 GN=Glud1 PE=1 SV=1	74.5	113.3	103.4	96.8	99.6	1.52
P13595	Neural cell adhesion molecule 1 OS=Mus musculus OX=10090 GN=Ncam1 PE=1 SV=3	67.3	102.3	98.1	87.1	90.4	1.519
Q91ZZ3	Beta-synuclein OS=Mus musculus OX=10090 GN=Sncb PE=1 SV=1	80.3	121.9	117.4	100.3	101.6	1.518
P0DN34	NADH dehydrogenase [ubiquinone] 1 beta subcomplex subunit 1 OS=Mus musculus OX=10090 GN=Ndufb1 PE=1 SV=1	93.2	141.5	130	116.2	119.1	1.518
Q9Z1S5	Neuronal-specific septin-3 OS=Mus musculus OX=10090 GN=Septin3 PE=1 SV=2	89.6	135.9	134.2	116.3	124	1.517
Q4KUS2	Protein unc-13 homolog A OS=Mus musculus OX=10090 GN=Unc13a PE=1 SV=3	91	138.2	136.3	115	119.5	1.517
P43006	Excitatory amino acid transporter 2 OS=Mus musculus OX=10090 GN=Slc1a2 PE=1 SV=1	84.4	127.9	122.4	107.5	113	1.516
Q9CRD4	Dysbindin domain-containing protein 2 OS=Mus musculus OX=10090 GN=Dbndd2 PE=1 SV=1	93.2	141.2	119.1	121	125.5	1.515
Q3UUI3	Acyl-coenzyme A thioesterase THEM4 OS=Mus musculus OX=10090 GN=Them4 PE=1 SV=1	90.8	137.4	133.5	116.1	122.2	1.513
P35803	Neuronal membrane glycoprotein M6-b OS=Mus musculus OX=10090 GN=Gpm6b PE=1 SV=2	92.9	140.4	132.1	113.5	121.1	1.511
Q922H4	Mannose-1-phosphate guanyltransferase alpha OS=Mus musculus OX=10090 GN=Gmppa PE=1 SV=1	106.7	161.3	117.9	96.4	117.7	1.511
P22723	Gamma-aminobutyric acid receptor subunit gamma-2 OS=Mus musculus OX=10090 GN=Gabrg2 PE=1 SV=3	98	148	113.6	125.2	115.3	1.51
Q8VHL0	Urea transporter 1 OS=Mus musculus OX=10090 GN=Slc14a1 PE=1 SV=2	92.6	139.6	128.7	118.3	120.7	1.508
P46097	Synaptotagmin-2 OS=Mus musculus OX=10090 GN=Syt2 PE=1 SV=1	89.1	134.2	128.8	110.6	116.5	1.506
P16330	2',3'-cyclic-nucleotide 3'-phosphodiesterase OS=Mus musculus OX=10090 GN=Cnp PE=1 SV=3	47.2	70.9	63.8	58.9	58.6	1.504
P18872	Guanine nucleotide-binding protein G(o) subunit alpha OS=Mus musculus OX=10090 GN=Gnao1 PE=1 SV=3	90.1	135.3	126.9	113.7	117.3	1.502
Q9WVT6	Carbonic anhydrase 14 OS=Mus musculus OX=10090 GN=Ca14 PE=1 SV=1	96	144.1	132.6	111.6	115.7	1.502
Q8JZR6	Electroneutral sodium bicarbonate exchanger 1 OS=Mus musculus OX=10090 GN=Slc4a8 PE=2 SV=1	95.1	142.7	130	115.9	116.3	1.5
Q9WUB3	Glycogen phosphorylase, muscle form OS=Mus musculus OX=10090 GN=Pygm PE=1 SV=3	131.9	88.9	88.3	96.1	85.8	0.674
Q8K4G1	Latent-transforming growth factor beta-binding protein 4 OS=Mus musculus OX=10090 GN=Ltbp4 PE=1 SV=2	136.9	92.3	104.1	137.2	129.5	0.674
Q8VDV0	Integrin beta-like protein 1 OS=Mus musculus OX=10090 GN=Itgbl1 PE=2 SV=2	145.1	97.8	112.7	117.2	127.2	0.674
A2AGL3	Ryanodine receptor 3 OS=Mus musculus OX=10090 GN=Ryr3 PE=1 SV=1	159.3	107.4	100.9	127.2	105.2	0.674
Q9D9K3	Cell death regulator Aven OS=Mus musculus OX=10090 GN=Aven PE=1 SV=2	153.2	103.1	119	103.8	120.9	0.673
Q99MD9	Nuclear autoantigenic sperm protein OS=Mus musculus OX=10090 GN=Nasp PE=1 SV=2	143.1	96.2	103.7	136.1	120.8	0.673
P46412	Glutathione peroxidase 3 OS=Mus musculus OX=10090 GN=Gpx3 PE=1 SV=2	148.3	99.6	105	127.7	119.3	0.672
P11679	Keratin, type II cytoskeletal 8 OS=Mus musculus OX=10090 GN=Krt8 PE=1 SV=4	140.9	94.7	97.6	104.7	162.1	0.672
A2AQP0	Myosin-7B OS=Mus musculus OX=10090 GN=Myh7b PE=3 SV=1	54.5	36.5	37.1	32.6	38.7	0.671
Q8R3G9	Tetraspanin-8 OS=Mus musculus OX=10090 GN=Tspan8 PE=1 SV=1	143.6	96.2	110.7	128	121.5	0.67
O35744	Chitinase-like protein 3 OS=Mus musculus OX=10090 GN=Chil3 PE=1 SV=2	123.3	82.4	110.8	118.1	126.6	0.669
P56392	Cytochrome c oxidase subunit 7A1, mitochondrial OS=Mus musculus OX=10090 GN=Cox7a1 PE=1 SV=1	141	94.4	94.6	102.7	95	0.669
Q62000	Mimecan OS=Mus musculus OX=10090 GN=Ogn PE=1 SV=1	132.5	88.3	97.9	106.3	113.9	0.667
Q8R2Q8	Bone marrow stromal antigen 2 OS=Mus musculus OX=10090 GN=Bst2 PE=1 SV=1	136.3	90.9	125	117.4	130.4	0.667
Q02788	Collagen alpha-2(VI) chain OS=Mus musculus OX=10090 GN=Col6a2 PE=1 SV=3	117.4	78.2	83.6	96.5	96.5	0.666
Q61554	Fibrillin-1 OS=Mus musculus OX=10090 GN=Fbn1 PE=1 SV=2	142.2	94.5	110.4	123.1	120.4	0.664
O88736	3-keto-steroid reductase OS=Mus musculus OX=10090 GN=Hsd17b7 PE=1 SV=1	96.4	64	67.5	73	71.8	0.664
P06151	L-lactate dehydrogenase A chain OS=Mus musculus OX=10090 GN=Ldha PE=1 SV=3	126.7	83.9	90.3	99.6	91.3	0.662
Q91WE1	Sorting nexin-15 OS=Mus musculus OX=10090 GN=Snx15 PE=1 SV=1	158.6	105	109.5	120.6	106.3	0.662
P01867	Ig gamma-2B chain C region OS=Mus musculus OX=10090 GN=Igh-3 PE=1 SV=3	104.6	69.2	59.8	119.4	84	0.661
E9PVX6	Proliferation marker protein Ki-67 OS=Mus musculus OX=10090 GN=Mki67 PE=1 SV=1	146	96.4	103.5	134.8	119.2	0.661
Q6P549	Phosphatidylinositol 3,4,5-trisphosphate 5-phosphatase 2 OS=Mus musculus OX=10090 GN=Inppl1 PE=1 SV=1	159.4	105	104.8	121.3	109.5	0.659
P51885	Lumican OS=Mus musculus OX=10090 GN=Lum PE=1 SV=2	105.5	69.4	78.9	91.7	90.1	0.658
P50136	2-oxoisovalerate dehydrogenase subunit alpha, mitochondrial OS=Mus musculus OX=10090 GN=Bckdha PE=1 SV=1	144.2	94.9	104.5	139.7	116.7	0.658
P50172	Corticosteroid 11-beta-dehydrogenase isozyme 1 OS=Mus musculus OX=10090 GN=Hsd11b1 PE=1 SV=3	149	97.9	111.6	132.5	109	0.657
Q8K3I9	Glucocorticoid-induced transcript 1 protein OS=Mus musculus OX=10090 GN=Glcci1 PE=1 SV=1	149.3	97.9	107.6	132.5	112.7	0.656
P35385	Heat shock protein beta-7 OS=Mus musculus OX=10090 GN=Hspb7 PE=1 SV=3	155.4	101.8	105.5	122.6	114.7	0.655
Q9JLH8	Tropomodulin-4 OS=Mus musculus OX=10090 GN=Tmod4 PE=2 SV=1	151.8	99.3	105.1	114.2	129.5	0.654
O09161	Calsequestrin-2 OS=Mus musculus OX=10090 GN=Casq2 PE=1 SV=3	163.4	106.9	111.9	107.2	110.5	0.654
Q99J95	Cyclin-dependent kinase 9 OS=Mus musculus OX=10090 GN=Cdk9 PE=1 SV=1	109.6	71.6	77.7	84.2	83.5	0.654
Q8BLH7	HIRA-interacting protein 3 OS=Mus musculus OX=10090 GN=Hirip3 PE=1 SV=1	144.1	94.1	95.4	151.4	115	0.653
P28653	Biglycan OS=Mus musculus OX=10090 GN=Bgn PE=1 SV=1	135.2	87.7	94.4	111	126.2	0.649
P27005	Protein S100-A8 OS=Mus musculus OX=10090 GN=S100a8 PE=1 SV=3	99.1	64.2	67.2	104	79.6	0.648
Q8C7D2	Protein cereblon OS=Mus musculus OX=10090 GN=Crbn PE=1 SV=1	165.9	107.4	103.9	118.5	104.4	0.648
P97821	Dipeptidyl peptidase 1 OS=Mus musculus OX=10090 GN=Ctsc PE=1 SV=1	143.7	93.1	100.2	144.4	118.7	0.648
P08207	Protein S100-A10 OS=Mus musculus OX=10090 GN=S100a10 PE=1 SV=2	117.4	76	86.9	114.2	104.6	0.647
Q8K1I3	Secreted phosphoprotein 24 OS=Mus musculus OX=10090 GN=Spp2 PE=1 SV=2	149.8	96.9	84	148	121.4	0.647
P01865	Ig gamma-2A chain C region, membrane-bound form OS=Mus musculus OX=10090 GN=Igh-1a PE=1 SV=3	150.4	97.1	84.4	152.3	115.8	0.646
P01863	Ig gamma-2A chain C region, A allele OS=Mus musculus OX=10090 GN=Ighg PE=1 SV=1	150.4	97.1	84.4	152.3	115.8	0.646
P24526	Myelin P2 protein OS=Mus musculus OX=10090 GN=Pmp2 PE=2 SV=2	134.6	86.6	111.1	130.1	125.9	0.644
Q62189	U1 small nuclear ribonucleoprotein A OS=Mus musculus OX=10090 GN=Snrpa PE=1 SV=3	149.3	96.2	111.9	129.1	113.5	0.644
A6H584	Collagen alpha-5(VI) chain OS=Mus musculus OX=10090 GN=Col6a5 PE=1 SV=4	155.1	99.6	102.9	124.3	118.1	0.642
P40936	Indolethylamine N-methyltransferase OS=Mus musculus OX=10090 GN=Inmt PE=1 SV=1	139.6	89.2	94.1	124.6	152.6	0.639
Q9DCF9	Translocon-associated protein subunit gamma OS=Mus musculus OX=10090 GN=Ssr3 PE=1 SV=1	156.1	99.7	105.1	131	108.1	0.639
Q9DBZ1	Inhibitor of nuclear factor kappa-B kinase-interacting protein OS=Mus musculus OX=10090 GN=Ikbip PE=1 SV=2	83.9	53.6	59.5	59	68.6	0.639
P32261	Antithrombin-III OS=Mus musculus OX=10090 GN=Serpinc1 PE=1 SV=1	141.7	90.3	97.1	129.5	141.4	0.637
Q9ET80	Junctophilin-1 OS=Mus musculus OX=10090 GN=Jph1 PE=1 SV=1	161.5	102.8	103.1	124.3	108.3	0.637
P01864	Ig gamma-2A chain C region secreted form OS=Mus musculus OX=10090 PE=1 SV=1	150.9	95.8	82.8	155.8	114.8	0.635
P28481	Collagen alpha-1(II) chain OS=Mus musculus OX=10090 GN=Col2a1 PE=1 SV=2	108.3	68.6	60.1	96.4	151.4	0.634
Q9WUZ7	SH3 domain-binding glutamic acid-rich protein OS=Mus musculus OX=10090 GN=Sh3bgr PE=1 SV=1	165.6	104.9	99.3	124.8	105.3	0.633
O70309	Integrin beta-5 OS=Mus musculus OX=10090 GN=Itgb5 PE=1 SV=2	154.9	97.7	104.4	122.3	120.7	0.631
P14426	H-2 class I histocompatibility antigen, D-K alpha chain OS=Mus musculus OX=10090 GN=H2-D1 PE=1 SV=1	152.9	96.6	118.3	109.9	122.3	0.631
Q4FZF3	Probable ATP-dependent RNA helicase DDX49 OS=Mus musculus OX=10090 GN=Ddx49 PE=2 SV=1	143	90.2	138.6	90.1	138.1	0.631
Q3USB7	Inactive phospholipase C-like protein 1 OS=Mus musculus OX=10090 GN=Plcl1 PE=1 SV=3	168.8	106.3	103.3	120.4	101.2	0.63
Q08761	Vitamin K-dependent protein S OS=Mus musculus OX=10090 GN=Pros1 PE=2 SV=1	155.6	98.1	99.1	121.2	126	0.63
Q9CX60	Protein LBH OS=Mus musculus OX=10090 GN=Lbh PE=1 SV=1	170.3	107.2	103.9	106.5	112	0.629
O08911	Mitogen-activated protein kinase 12 OS=Mus musculus OX=10090 GN=Mapk12 PE=1 SV=1	168.7	105.9	101	124.1	100.3	0.628
Q9Z1B7	Mitogen-activated protein kinase 13 OS=Mus musculus OX=10090 GN=Mapk13 PE=1 SV=2	168.7	105.9	101	124.1	100.3	0.628
E9PZQ0	Ryanodine receptor 1 OS=Mus musculus OX=10090 GN=Ryr1 PE=1 SV=1	145.1	90.9	89.2	114.6	99.9	0.627
Q8VBT6	Apolipoprotein B receptor OS=Mus musculus OX=10090 GN=Apobr PE=1 SV=1	147	91.9	112.2	121.1	127.9	0.625
Q8BJL0	SWI/SNF-related matrix-associated actin-dependent regulator of chromatin subfamily A-like protein 1 OS=Mus musculus OX=10090 GN=Smarcal1 PE=1 SV=1	164.2	102.4	100.6	126	106.8	0.624
O08716	Fatty acid-binding protein 9 OS=Mus musculus OX=10090 GN=Fabp9 PE=1 SV=2	137.8	85.6	108.6	142.2	125.8	0.621
Q9JK53	Prolargin OS=Mus musculus OX=10090 GN=Prelp PE=1 SV=2	145.3	90.1	101.7	118.1	134.5	0.62
Q9EPW4	C-type lectin domain family 3 member A OS=Mus musculus OX=10090 GN=Clec3a PE=3 SV=1	133.4	82.8	92.8	114.5	176.6	0.62
Q3UV74	Integrin beta-2-like protein OS=Mus musculus OX=10090 GN=Itgb2l PE=1 SV=1	139.2	85.7	99.6	157.8	117.6	0.616
P11087	Collagen alpha-1(I) chain OS=Mus musculus OX=10090 GN=Col1a1 PE=1 SV=4	128.9	79.2	86.9	109.7	97.5	0.615
P41245	Matrix metalloproteinase-9 OS=Mus musculus OX=10090 GN=Mmp9 PE=1 SV=2	145.9	89.7	96.5	151.9	116.1	0.615
P28654	Decorin OS=Mus musculus OX=10090 GN=Dcn PE=1 SV=1	145.8	89.5	103.8	118.5	123.9	0.614
Q8C838	Trafficking regulator of GLUT4 1 OS=Mus musculus OX=10090 GN=Trarg1 PE=1 SV=1	155	95.1	110.1	142.5	97.3	0.614
Q62009	Periostin OS=Mus musculus OX=10090 GN=Postn PE=1 SV=2	141.8	86.7	103.2	102.7	97.9	0.612
Q7TMS5	Broad substrate specificity ATP-binding cassette transporter ABCG2 OS=Mus musculus OX=10090 GN=Abcg2 PE=1 SV=1	154.3	94.4	101.9	124.7	124.7	0.612
Q9DBX1	Regulator of cell cycle RGCC OS=Mus musculus OX=10090 GN=Rgcc PE=1 SV=1	164.3	100.3	106.8	125.4	103.2	0.611
P15864	Histone H1.2 OS=Mus musculus OX=10090 GN=Hist1h1c PE=1 SV=2	164	100.1	84.6	156.5	94.9	0.61
P11404	Fatty acid-binding protein, heart OS=Mus musculus OX=10090 GN=Fabp3 PE=1 SV=5	167	101.9	111	116.7	103.4	0.61
Q9CX00	IST1 homolog OS=Mus musculus OX=10090 GN=Ist1 PE=1 SV=1	165.2	100.3	102.2	127.9	104.5	0.607
P10107	Annexin A1 OS=Mus musculus OX=10090 GN=Anxa1 PE=1 SV=2	118.4	71.1	72.6	123.3	89.6	0.601
O08692	Neutrophilic granule protein OS=Mus musculus OX=10090 GN=Ngp PE=1 SV=1	138.5	83.2	92.4	151.7	107.4	0.601
Q8C4B4	Protein unc-119 homolog B OS=Mus musculus OX=10090 GN=Unc119b PE=1 SV=1	168.8	101	106.2	116.9	107.1	0.598
Q04857	Collagen alpha-1(VI) chain OS=Mus musculus OX=10090 GN=Col6a1 PE=1 SV=1	109.8	65.1	72.1	84.8	84.7	0.593
P31725	Protein S100-A9 OS=Mus musculus OX=10090 GN=S100a9 PE=1 SV=3	134.2	79.4	84.4	143.9	101.2	0.591
Q9QZJ6	Microfibrillar-associated protein 5 OS=Mus musculus OX=10090 GN=Mfap5 PE=1 SV=1	151.7	89.7	110.3	131.7	116.5	0.591
P28293	Cathepsin G OS=Mus musculus OX=10090 GN=Ctsg PE=1 SV=2	151.6	89.2	92.1	155.1	112.1	0.588
P01798	Ig heavy chain V-III region E109 OS=Mus musculus OX=10090 PE=1 SV=1	153	90	79.5	159.6	117.8	0.588
P01799	Ig heavy chain V-III region ABE-47N OS=Mus musculus OX=10090 PE=1 SV=1	153	90	79.5	159.6	117.8	0.588
P01802	Ig heavy chain V-III region W3082 OS=Mus musculus OX=10090 PE=1 SV=1	153	90	79.5	159.6	117.8	0.588
P01801	Ig heavy chain V-III region J606 OS=Mus musculus OX=10090 PE=1 SV=1	153	90	79.5	159.6	117.8	0.588
P01797	Ig heavy chain V-III region U61 OS=Mus musculus OX=10090 PE=1 SV=1	153	90	79.5	159.6	117.8	0.588
P01796	Ig heavy chain V-III region A4 OS=Mus musculus OX=10090 PE=1 SV=1	153	90	79.5	159.6	117.8	0.588
P01800	Ig heavy chain V-III region T957 OS=Mus musculus OX=10090 PE=1 SV=2	153	90	79.5	159.6	117.8	0.588
D3Z7H8	Cartilage intermediate layer protein 2 OS=Mus musculus OX=10090 GN=Cilp2 PE=1 SV=1	172.7	99.8	105.2	115.5	106.7	0.578
P50608	Fibromodulin OS=Mus musculus OX=10090 GN=Fmod PE=2 SV=1	158.8	91.4	95.7	105.6	126.3	0.576
Q9R059	Four and a half LIM domains protein 3 OS=Mus musculus OX=10090 GN=Fhl3 PE=1 SV=2	139.1	80.1	80.9	108.7	90.4	0.576
P01878	Ig alpha chain C region OS=Mus musculus OX=10090 PE=1 SV=1	156.7	90.2	84	159.3	109.8	0.576
P51637	Caveolin-3 OS=Mus musculus OX=10090 GN=Cav3 PE=1 SV=1	155.1	88.9	93.8	136.7	125.4	0.573
Q9WU20	Methylenetetrahydrofolate reductase OS=Mus musculus OX=10090 GN=Mthfr PE=1 SV=2	169.8	97.2	98.9	124.7	109.3	0.573
O08576	RUN domain-containing protein 3A OS=Mus musculus OX=10090 GN=Rundc3a PE=1 SV=1	184.6	105.6	102.8	109.4	97.6	0.572
Q9WV06	Ankyrin repeat domain-containing protein 2 OS=Mus musculus OX=10090 GN=Ankrd2 PE=1 SV=3	143.2	81.5	82.9	113.9	84.4	0.569
P01631	Ig kappa chain V-II region 26-10 OS=Mus musculus OX=10090 PE=1 SV=1	153.1	87	88.3	148.3	123.3	0.568
Q61097	Kinase suppressor of Ras 1 OS=Mus musculus OX=10090 GN=Ksr1 PE=1 SV=1	164.7	93.5	107.7	114.8	119.3	0.568
P09541	Myosin light chain 4 OS=Mus musculus OX=10090 GN=Myl4 PE=1 SV=3	162.9	92	111.3	125.3	108.6	0.565
Q8R2S8	CD177 antigen OS=Mus musculus OX=10090 GN=Cd177 PE=2 SV=1	134.3	75.7	79.7	143.8	98.1	0.564
P70402	Myosin-binding protein H OS=Mus musculus OX=10090 GN=Mybph PE=2 SV=2	183.7	103.6	102.3	101.7	108.7	0.564
Q91W59	RNA-binding motif, single-stranded-interacting protein 1 OS=Mus musculus OX=10090 GN=Rbms1 PE=1 SV=1	158.4	89.3	106.2	129.2	117	0.564
Q8BWL5	RNA-binding motif, single-stranded-interacting protein 3 OS=Mus musculus OX=10090 GN=Rbms3 PE=2 SV=2	158.4	89.3	106.2	129.2	117	0.564
Q61096	Myeloblastin OS=Mus musculus OX=10090 GN=Prtn3 PE=1 SV=2	156	87.3	94.1	141.5	121.1	0.56
Q8CG48	Structural maintenance of chromosomes protein 2 OS=Mus musculus OX=10090 GN=Smc2 PE=1 SV=2	154.8	86.8	107.1	135.6	115.7	0.56
Q9Z2G6	Protein sel-1 homolog 1 OS=Mus musculus OX=10090 GN=Sel1l PE=1 SV=2	183.2	102.7	91.2	132	90.9	0.56
A2ABU4	Myomesin-3 OS=Mus musculus OX=10090 GN=Myom3 PE=1 SV=1	161.3	90	85.5	114	89.5	0.558
Q924X2	Carnitine O-palmitoyltransferase 1, muscle isoform OS=Mus musculus OX=10090 GN=Cpt1b PE=1 SV=1	173.7	96.9	98.7	124.3	106.5	0.558
Q5U4C1	G-protein coupled receptor-associated sorting protein 1 OS=Mus musculus OX=10090 GN=Gprasp1 PE=1 SV=1	173.7	96.5	96.1	115	118.7	0.555
O70209	PDZ and LIM domain protein 3 OS=Mus musculus OX=10090 GN=Pdlim3 PE=1 SV=1	168.7	93.4	94.8	136.5	106.6	0.554
Q61599	Rho GDP-dissociation inhibitor 2 OS=Mus musculus OX=10090 GN=Arhgdib PE=1 SV=3	133.5	73.6	81.2	146.5	102.8	0.551
Q8CI43	Myosin light chain 6B OS=Mus musculus OX=10090 GN=Myl6b PE=1 SV=1	171	94.1	105	127.6	102.3	0.55
Q9DBR0	A-kinase anchor protein 8 OS=Mus musculus OX=10090 GN=Akap8 PE=1 SV=1	178.7	97.9	100.3	117.2	105.9	0.548
Q8VEE1	LIM and cysteine-rich domains protein 1 OS=Mus musculus OX=10090 GN=Lmcd1 PE=1 SV=1	172.6	94.2	101.6	127.9	103.7	0.546
Q8VCI0	Phospholipase B-like 1 OS=Mus musculus OX=10090 GN=Plbd1 PE=1 SV=1	157.8	86.2	99.8	136	120.2	0.546
Q61133	Glutathione S-transferase theta-2 OS=Mus musculus OX=10090 GN=Gstt2 PE=1 SV=4	176.7	96.2	99	125.5	102.6	0.544
P0DOV2	Interferon-activable protein 204 OS=Mus musculus OX=10090 GN=Ifi204 PE=1 SV=1	161.1	87.4	98.2	128.9	124.4	0.543
O35607	Bone morphogenetic protein receptor type-2 OS=Mus musculus OX=10090 GN=Bmpr2 PE=1 SV=1	182.1	98.8	95.7	107.6	115.8	0.543
P21107	Tropomyosin alpha-3 chain OS=Mus musculus OX=10090 GN=Tpm3 PE=1 SV=3	178.4	96.6	107.9	114.8	102.2	0.542
O88593	Peptidoglycan recognition protein 1 OS=Mus musculus OX=10090 GN=Pglyrp1 PE=1 SV=1	160.1	86.7	91.9	144.7	116.6	0.542
Q6P9Z1	SWI/SNF-related matrix-associated actin-dependent regulator of chromatin subfamily D member 3 OS=Mus musculus OX=10090 GN=Smarcd3 PE=1 SV=2	154.6	82	97.5	141.4	124.6	0.53
P08071	Lactotransferrin OS=Mus musculus OX=10090 GN=Ltf PE=1 SV=4	150.3	78.9	86.7	150.3	107	0.525
P51437	Cathelicidin antimicrobial peptide OS=Mus musculus OX=10090 GN=Camp PE=1 SV=2	150.2	78.4	90.7	166.8	114	0.522
P11247	Myeloperoxidase OS=Mus musculus OX=10090 GN=Mpo PE=1 SV=2	157.1	81.1	90.8	157.5	113.5	0.516
O08746	Matrilin-2 OS=Mus musculus OX=10090 GN=Matn2 PE=2 SV=2	173.8	89.3	110.8	117.6	108.5	0.514
Q8VEM9	Kelch domain-containing protein 3 OS=Mus musculus OX=10090 GN=Klhdc3 PE=2 SV=1	184.9	94.9	100.4	112.1	107.7	0.513
Q99MQ4	Asporin OS=Mus musculus OX=10090 GN=Aspn PE=1 SV=1	157.2	80.3	90.7	99	103.4	0.511
Q91YE8	Synaptopodin-2 OS=Mus musculus OX=10090 GN=Synpo2 PE=1 SV=2	187.8	95.3	90.8	127.5	98.6	0.508
Q60847	Collagen alpha-1(XII) chain OS=Mus musculus OX=10090 GN=Col12a1 PE=2 SV=3	172.9	87.6	92.8	107.7	115.8	0.507
Q9Z1T2	Thrombospondin-4 OS=Mus musculus OX=10090 GN=Thbs4 PE=1 SV=1	192.8	97.7	102.8	105.4	101.3	0.507
Q3MI48	Junctional sarcoplasmic reticulum protein 1 OS=Mus musculus OX=10090 GN=Jsrp1 PE=1 SV=2	108.7	54.9	56.7	75.8	68.3	0.505
Q8VCR8	Myosin light chain kinase 2, skeletal/cardiac muscle OS=Mus musculus OX=10090 GN=Mylk2 PE=1 SV=2	183.1	92.2	95.6	123.1	105.9	0.503
Q62082	Myosin regulatory light chain 10 OS=Mus musculus OX=10090 GN=Myl10 PE=2 SV=1	185.1	91.9	109	118.9	95	0.497
Q9Z183	Protein-arginine deiminase type-4 OS=Mus musculus OX=10090 GN=Padi4 PE=1 SV=3	186.9	92.7	112.8	108	99.6	0.496
Q9QZZ6	Dermatopontin OS=Mus musculus OX=10090 GN=Dpt PE=1 SV=1	179.1	88.9	92.7	135	104.2	0.496
P03991	H-2 class I histocompatibility antigen, K-W28 alpha chain OS=Mus musculus OX=10090 GN=H2-K1 PE=1 SV=2	174.9	86.8	102.6	125.6	110	0.496
P14428	H-2 class I histocompatibility antigen, K-Q alpha chain (Fragment) OS=Mus musculus OX=10090 GN=H2-K1 PE=1 SV=1	174.9	86.8	102.6	125.6	110	0.496
Q6P8J7	Creatine kinase S-type, mitochondrial OS=Mus musculus OX=10090 GN=Ckmt2 PE=1 SV=1	172.3	84.9	87.4	121.7	92.6	0.493
P18529	Ig heavy chain V region 5-76 OS=Mus musculus OX=10090 PE=1 SV=1	166.7	81.6	72.1	159.9	119.7	0.489
P18525	Ig heavy chain V region 5-84 OS=Mus musculus OX=10090 PE=1 SV=1	166.7	81.6	72.1	159.9	119.7	0.489
P18527	Ig heavy chain V region 914 OS=Mus musculus OX=10090 PE=1 SV=1	166.7	81.6	72.1	159.9	119.7	0.489
P18528	Ig heavy chain V region 6.96 OS=Mus musculus OX=10090 PE=4 SV=1	166.7	81.6	72.1	159.9	119.7	0.489
P18526	Ig heavy chain V region 345 OS=Mus musculus OX=10090 PE=1 SV=1	166.7	81.6	72.1	159.9	119.7	0.489
Q9D1H9	Microfibril-associated glycoprotein 4 OS=Mus musculus OX=10090 GN=Mfap4 PE=1 SV=1	152.1	73	91.8	183.3	99.7	0.48
A2AAJ9	Obscurin OS=Mus musculus OX=10090 GN=Obscn PE=1 SV=3	103.4	49.5	49.3	68.9	53.7	0.479
O55226	Chondroadherin OS=Mus musculus OX=10090 GN=Chad PE=2 SV=1	121	57.4	50.6	75.2	215.3	0.475
P97447	Four and a half LIM domains protein 1 OS=Mus musculus OX=10090 GN=Fhl1 PE=1 SV=3	191.1	90.4	92.2	129.8	96.4	0.473
Q61462	Cytochrome b-245 light chain OS=Mus musculus OX=10090 GN=Cyba PE=1 SV=3	130.3	61.4	82.9	203.6	121.8	0.472
Q62432	Mothers against decapentaplegic homolog 2 OS=Mus musculus OX=10090 GN=Smad2 PE=1 SV=2	193.5	91	95.2	110.9	109.4	0.47
Q9JIW5	Mothers against decapentaplegic homolog 9 OS=Mus musculus OX=10090 GN=Smad9 PE=1 SV=2	193.5	91	95.2	110.9	109.4	0.47
Q9R0G6	Cartilage oligomeric matrix protein OS=Mus musculus OX=10090 GN=Comp PE=1 SV=2	140.8	65.1	65	97.4	163.9	0.463
P31001	Desmin OS=Mus musculus OX=10090 GN=Des PE=1 SV=3	192.4	89	91	122.2	91.5	0.462
Q8CB87	Ras-related protein Rab-44 OS=Mus musculus OX=10090 GN=Rab44 PE=1 SV=2	162.6	74.8	90.3	150.1	122.1	0.46
Q91WL8	WW domain-containing oxidoreductase OS=Mus musculus OX=10090 GN=Wwox PE=1 SV=1	200	91.4	87.9	119.5	101.2	0.457
P04247	Myoglobin OS=Mus musculus OX=10090 GN=Mb PE=1 SV=3	139.5	63.4	71.4	82.6	73.1	0.454
Q3U1V6	Ubiquitin-conjugating enzyme E2 variant 3 OS=Mus musculus OX=10090 GN=Uevld PE=1 SV=1	187.5	84.7	77.3	156.4	94.1	0.452
Q5EBG6	Heat shock protein beta-6 OS=Mus musculus OX=10090 GN=Hspb6 PE=1 SV=1	197.6	88.1	89	133.5	91.8	0.446
Q9JIF9	Myotilin OS=Mus musculus OX=10090 GN=Myot PE=1 SV=1	197.6	86.2	88.6	138	89.5	0.436
Q8K426	Resistin-like gamma OS=Mus musculus OX=10090 GN=Retnlg PE=1 SV=1	156.1	67.6	85	187	104.3	0.433
Q9D787	RING-type E3 ubiquitin-protein ligase PPIL2 OS=Mus musculus OX=10090 GN=Ppil2 PE=1 SV=2	194.9	84.2	96.8	119.6	104.5	0.432
Q6PCZ4	Melanoma-associated antigen E1 OS=Mus musculus OX=10090 GN=Magee1 PE=1 SV=1	85	36.3	39.8	59.7	44.1	0.427
P68134	Actin, alpha skeletal muscle OS=Mus musculus OX=10090 GN=Acta1 PE=1 SV=1	106.7	45.4	46.6	66.2	49.3	0.425
P21550	Beta-enolase OS=Mus musculus OX=10090 GN=Eno3 PE=1 SV=3	165.6	70.1	77.4	89.9	76.9	0.424
Q9JK37	Myozenin-1 OS=Mus musculus OX=10090 GN=Myoz1 PE=1 SV=1	145.9	61.1	60.7	91.5	66.7	0.419
Q8K0H1	Multidrug and toxin extrusion protein 1 OS=Mus musculus OX=10090 GN=Slc47a1 PE=1 SV=2	172.5	72.3	86.7	134.4	134	0.419
P70695	Fructose-1,6-bisphosphatase isozyme 2 OS=Mus musculus OX=10090 GN=Fbp2 PE=1 SV=2	212.2	88.6	96	103.1	100.1	0.417
P43025	Tetranectin OS=Mus musculus OX=10090 GN=Clec3b PE=1 SV=2	189.5	78	99.3	119	114.1	0.412
Q3V1D3	AMP deaminase 1 OS=Mus musculus OX=10090 GN=Ampd1 PE=1 SV=2	188	77.2	79.3	103.2	82.9	0.411
P07310	Creatine kinase M-type OS=Mus musculus OX=10090 GN=Ckm PE=1 SV=1	156.7	63.7	68.3	82.6	69.6	0.407
Q9WV35	C->U-editing enzyme APOBEC-2 OS=Mus musculus OX=10090 GN=Apobec2 PE=1 SV=1	224.5	91.3	85.8	111.2	87.2	0.406
Q9JI91	Alpha-actinin-2 OS=Mus musculus OX=10090 GN=Actn2 PE=1 SV=2	172.4	69.9	73.4	109.5	75.5	0.405
Q8R429	Sarcoplasmic/endoplasmic reticulum calcium ATPase 1 OS=Mus musculus OX=10090 GN=Atp2a1 PE=1 SV=1	155.6	62.6	60.8	97.3	67.8	0.403
A2AUC9	Kelch-like protein 41 OS=Mus musculus OX=10090 GN=Klhl41 PE=1 SV=1	50.7	20.4	20.7	30.5	20.7	0.402
Q61362	Chitinase-3-like protein 1 OS=Mus musculus OX=10090 GN=Chi3l1 PE=1 SV=3	178.6	71.4	87.4	151.4	111.2	0.4
P97443	Histone-lysine N-methyltransferase Smyd1 OS=Mus musculus OX=10090 GN=Smyd1 PE=1 SV=3	215.8	85.2	83.4	125.7	89.8	0.395
P50752	Troponin T, cardiac muscle OS=Mus musculus OX=10090 GN=Tnnt2 PE=1 SV=2	216.2	85.4	96.1	115.1	87.2	0.395
P32848	Parvalbumin alpha OS=Mus musculus OX=10090 GN=Pvalb PE=1 SV=3	116.7	45.6	50.8	61.3	57.9	0.391
P16015	Carbonic anhydrase 3 OS=Mus musculus OX=10090 GN=Ca3 PE=1 SV=3	205.1	79.9	94.7	109.4	101.5	0.389
Q05306	Collagen alpha-1(X) chain OS=Mus musculus OX=10090 GN=Col10a1 PE=2 SV=1	195.9	76.3	78.3	135.9	113.6	0.389
O88346	Troponin T, slow skeletal muscle OS=Mus musculus OX=10090 GN=Tnnt1 PE=2 SV=3	212.3	82.4	99	118.1	88.2	0.388
A2ASS6	Titin OS=Mus musculus OX=10090 GN=Ttn PE=1 SV=1	204.7	78.6	79.9	116.3	86.3	0.384
Q9QZ47	Troponin T, fast skeletal muscle OS=Mus musculus OX=10090 GN=Tnnt3 PE=1 SV=3	128.4	49	45.9	72.9	50	0.381
O70250	Phosphoglycerate mutase 2 OS=Mus musculus OX=10090 GN=Pgam2 PE=1 SV=3	216.3	82.1	93.1	114.9	93.6	0.379
Q7TQ48	Sarcalumenin OS=Mus musculus OX=10090 GN=Srl PE=1 SV=1	216.4	81.2	79.2	132.6	90.7	0.375
Q9JKS4	LIM domain-binding protein 3 OS=Mus musculus OX=10090 GN=Ldb3 PE=1 SV=1	213.4	78.4	81.2	135.3	91.7	0.367
Q9JJW5	Myozenin-2 OS=Mus musculus OX=10090 GN=Myoz2 PE=1 SV=1	224.9	82.3	93.7	118.4	80.7	0.366
Q5SX40	Myosin-1 OS=Mus musculus OX=10090 GN=Myh1 PE=1 SV=1	163.6	58.7	53.8	112.7	67.1	0.359
O70622	Reticulon-2 OS=Mus musculus OX=10090 GN=Rtn2 PE=1 SV=1	214.8	77.1	86.3	133.6	88.2	0.359
Q02566	Myosin-6 OS=Mus musculus OX=10090 GN=Myh6 PE=1 SV=2	231.5	81.5	94.5	111.4	81.2	0.352
Q9WUZ5	Troponin I, slow skeletal muscle OS=Mus musculus OX=10090 GN=Tnni1 PE=1 SV=3	107.4	37.6	47.3	53.5	41.4	0.35
P58774	Tropomyosin beta chain OS=Mus musculus OX=10090 GN=Tpm2 PE=1 SV=1	211	71.4	71.7	124.4	80.4	0.338
O88990	Alpha-actinin-3 OS=Mus musculus OX=10090 GN=Actn3 PE=2 SV=1	221.9	74.9	75.2	109.2	83.4	0.337
Q62234	Myomesin-1 OS=Mus musculus OX=10090 GN=Myom1 PE=1 SV=2	228.4	76.8	77.9	120	85.5	0.336
P19123	Troponin C, slow skeletal and cardiac muscles OS=Mus musculus OX=10090 GN=Tnnc1 PE=1 SV=1	114.1	38	45.1	51	41	0.333
P09542	Myosin light chain 3 OS=Mus musculus OX=10090 GN=Myl3 PE=1 SV=4	199.1	65.8	83	96.5	75	0.331
P50462	Cysteine and glycine-rich protein 3 OS=Mus musculus OX=10090 GN=Csrp3 PE=1 SV=1	230.7	74.1	71.4	143.4	80.5	0.321
P58771	Tropomyosin alpha-1 chain OS=Mus musculus OX=10090 GN=Tpm1 PE=1 SV=1	222.2	69.8	72.6	108.7	75.8	0.314
Q91Z83	Myosin-7 OS=Mus musculus OX=10090 GN=Myh7 PE=2 SV=1	221.2	66.7	86.6	100.7	75.1	0.302
P13542	Myosin-8 OS=Mus musculus OX=10090 GN=Myh8 PE=2 SV=2	227	67.5	69	128.9	71.4	0.297
Q5XKE0	Myosin-binding protein C, fast-type OS=Mus musculus OX=10090 GN=Mybpc2 PE=1 SV=1	232	68.2	71.8	100.8	75.5	0.294
O09165	Calsequestrin-1 OS=Mus musculus OX=10090 GN=Casq1 PE=1 SV=3	242.9	69	68.4	136.8	82.9	0.284
P05977	Myosin light chain 1/3, skeletal muscle isoform OS=Mus musculus OX=10090 GN=Myl1 PE=1 SV=2	199.5	56.3	57.4	97.2	62.9	0.282
P13541	Myosin-3 OS=Mus musculus OX=10090 GN=Myh3 PE=2 SV=2	259.8	72.9	78	117.5	71.8	0.281
P20801	Troponin C, skeletal muscle OS=Mus musculus OX=10090 GN=Tnnc2 PE=1 SV=2	155.1	43.2	42.5	75.2	48.2	0.278
Q8BVF4	Coiled-coil domain-containing protein 30 OS=Mus musculus OX=10090 GN=Ccdc30 PE=1 SV=1	241	66.5	49.6	163.3	79.6	0.276
Q5SX39	Myosin-4 OS=Mus musculus OX=10090 GN=Myh4 PE=2 SV=1	178.3	48.3	49.7	79.9	53.9	0.271
P97457	Myosin regulatory light chain 2, skeletal muscle isoform OS=Mus musculus OX=10090 GN=Mylpf PE=1 SV=3	214.1	56	55.7	100.8	62.7	0.262
P51667	Myosin regulatory light chain 2, ventricular/cardiac muscle isoform OS=Mus musculus OX=10090 GN=Myl2 PE=1 SV=3	247.7	62	86.8	104.1	68.6	0.25
P13412	Troponin I, fast skeletal muscle OS=Mus musculus OX=10090 GN=Tnni2 PE=2 SV=2	192.6	42.3	42.7	88.5	48.2	0.22

## Sheet: ALS vs WT Medulla oblongata 
Accession	Description	WT-1	WT-2	WT-3	WT-4	ALS-1	ALS-2	ALS-3	ALS-4	ALS vs WT
Q9D187	Cytosolic iron-sulfur assembly component 2B OS=Mus musculus OX=10090 GN=Ciao2b PE=1 SV=1	78.1	110.1	116.1	69.7	288.3	120.8	125.6	315.4	2.27299
P98086	Complement C1q subcomponent subunit A OS=Mus musculus OX=10090 GN=C1qa PE=1 SV=2	63.8	55.9	93.6	69.8	147.1	87.1	104.3	193.8	1.88025
Q91WP6	Serine protease inhibitor A3N OS=Mus musculus OX=10090 GN=Serpina3n PE=1 SV=1	57.9	74	80.3	73.7	127.5	100.6	100.9	196.8	1.8391
P04117	Fatty acid-binding protein, adipocyte OS=Mus musculus OX=10090 GN=Fabp4 PE=1 SV=3	62.4	69.8	83.9	79.3	101.2	195.9	83.6	159.6	1.82905
P16110	Galectin-3 OS=Mus musculus OX=10090 GN=Lgals3 PE=1 SV=3	90.7	68.2	95.7	73.4	120.4	132.9	121.2	198	1.74543
P20152	Vimentin OS=Mus musculus OX=10090 GN=Vim PE=1 SV=3	64.7	79.8	88.6	73	130.4	125.5	100.2	167.2	1.70957
P50543	Protein S100-A11 OS=Mus musculus OX=10090 GN=S100a11 PE=1 SV=1	73.2	70.3	85.4	89.9	123	111.5	124.8	179.1	1.68883
Q08093	Calponin-2 OS=Mus musculus OX=10090 GN=Cnn2 PE=1 SV=1	63.6	89.8	102	77.8	157.8	118.9	99.4	183.1	1.67827
Q5EBG6	Heat shock protein beta-6 OS=Mus musculus OX=10090 GN=Hspb6 PE=1 SV=1	67.7	67.6	98.1	83.8	123.1	104.5	111.4	193.3	1.67812
P51880	Fatty acid-binding protein, brain OS=Mus musculus OX=10090 GN=Fabp7 PE=1 SV=2	80.1	81.8	93.5	85.1	139.1	119.7	121.2	182.4	1.65169
P14602	Heat shock protein beta-1 OS=Mus musculus OX=10090 GN=Hspb1 PE=1 SV=3	58.2	86.3	54.6	42.7	102.5	120.1	67.6	106.3	1.63978
P01029	Complement C4-B OS=Mus musculus OX=10090 GN=C4b PE=1 SV=3	75.4	79.4	93.3	78.5	147.7	111.9	106	157.8	1.60257
P14069	Protein S100-A6 OS=Mus musculus OX=10090 GN=S100a6 PE=1 SV=3	72.8	88	103.3	83.1	148	133	110.5	164.3	1.60081
Q99L04	Dehydrogenase/reductase SDR family member 1 OS=Mus musculus OX=10090 GN=Dhrs1 PE=1 SV=1	69.4	82.4	100.6	81.8	135.5	103.1	108.4	176.2	1.56553
Q6GQT1	Alpha-2-macroglobulin-P OS=Mus musculus OX=10090 GN=A2m PE=2 SV=2	84	94	106.6	82.9	149.5	119	110.6	173.6	1.50395
P24452	Macrophage-capping protein OS=Mus musculus OX=10090 GN=Capg PE=1 SV=2	67.1	81.7	96.8	92.1	110.2	113.8	118.8	164.1	1.50104
P03995	Glial fibrillary acidic protein OS=Mus musculus OX=10090 GN=Gfap PE=1 SV=4	55.4	66.4	64.9	58.4	98.7	85.3	65.6	117.5	1.49776
Q9DAW9	Calponin-3 OS=Mus musculus OX=10090 GN=Cnn3 PE=1 SV=1	72.5	88.9	108.1	89.9	139.7	108.2	112.3	173	1.48358
P28667	MARCKS-related protein OS=Mus musculus OX=10090 GN=Marcksl1 PE=1 SV=2	76	93.6	113.7	88.7	145.5	118.2	118.2	167.7	1.47742
P51910	Apolipoprotein D OS=Mus musculus OX=10090 GN=Apod PE=1 SV=1	74.3	95.1	101.9	87.5	124.2	110.1	105.2	186.7	1.46656
P01887	Beta-2-microglobulin OS=Mus musculus OX=10090 GN=B2m PE=1 SV=2	84.1	83.5	106.4	99	144.9	110.2	131.4	155.4	1.45282
P15379	CD44 antigen OS=Mus musculus OX=10090 GN=Cd44 PE=1 SV=3	86.7	97.1	118.3	90.3	142.5	123	120.4	180	1.44215
Q9CYL5	Golgi-associated plant pathogenesis-related protein 1 OS=Mus musculus OX=10090 GN=Glipr2 PE=1 SV=3	84.9	95.4	106.8	92.6	144.3	116.3	109.3	171.8	1.42665
Q9WVA4	Transgelin-2 OS=Mus musculus OX=10090 GN=Tagln2 PE=1 SV=4	82.4	97.3	110.6	94.6	131.5	124.5	120	166.7	1.40998
P08226	Apolipoprotein E OS=Mus musculus OX=10090 GN=Apoe PE=1 SV=2	80.9	99.3	105.1	86.8	138.7	110.3	118.8	154.4	1.40339
Q00915	Retinol-binding protein 1 OS=Mus musculus OX=10090 GN=Rbp1 PE=1 SV=2	85.7	90.4	109	98.7	134.2	136.7	108.7	157.4	1.39917
Q9DBD0	Inhibitor of carbonic anhydrase OS=Mus musculus OX=10090 GN=Ica PE=1 SV=1	77.5	107.6	103.6	84	146.1	123.3	98.7	143.2	1.37188
Q02105	Complement C1q subcomponent subunit C OS=Mus musculus OX=10090 GN=C1qc PE=1 SV=2	82.7	108	97.9	92.6	138.5	114.2	105.3	163	1.36674
P28798	Progranulin OS=Mus musculus OX=10090 GN=Grn PE=1 SV=2	78.7	97.5	102.7	90.3	124.2	109.7	113.2	156.5	1.36403
P31725	Protein S100-A9 OS=Mus musculus OX=10090 GN=S100a9 PE=1 SV=3	100.3	99.7	90.9	99.7	162.9	147	101	118.1	1.35433
P01631	Ig kappa chain V-II region 26-10 OS=Mus musculus OX=10090 PE=1 SV=1	76.4	80.7	98.2	89.2	95.2	147.4	99.2	123.2	1.34978
Q91X72	Hemopexin OS=Mus musculus OX=10090 GN=Hpx PE=1 SV=2	82.4	83.1	80.3	85.4	102.9	138.9	86.5	117.2	1.34511
Q6P5H2	Nestin OS=Mus musculus OX=10090 GN=Nes PE=1 SV=1	92.9	99.8	108.6	87	129.6	122	116.7	153.9	1.34484
P70271	PDZ and LIM domain protein 4 OS=Mus musculus OX=10090 GN=Pdlim4 PE=1 SV=3	84.5	95	108.7	91.5	129.4	121.3	112.9	146.3	1.3429
P20060	Beta-hexosaminidase subunit beta OS=Mus musculus OX=10090 GN=Hexb PE=1 SV=2	87.1	98.8	103.4	93.7	132	118.4	112.1	150	1.33812
P11835	Integrin beta-2 OS=Mus musculus OX=10090 GN=Itgb2 PE=1 SV=2	82.7	98.4	106.2	87.7	131	114.5	111.4	144.6	1.33733
P01864	Ig gamma-2A chain C region secreted form OS=Mus musculus OX=10090 PE=1 SV=1	95.8	91.8	92.7	88.6	114.7	139.3	95.8	141.5	1.3318
Q6ZWZ2	Ubiquitin-conjugating enzyme E2 R2 OS=Mus musculus OX=10090 GN=Ube2r2 PE=1 SV=1	112	101.5	118.1	112.8	141.7	175.1	118.2	155.8	1.32943
P70202	Latexin OS=Mus musculus OX=10090 GN=Lxn PE=1 SV=2	87	93.5	114.3	96.7	140.7	110.2	115	151.5	1.32158
P05555	Integrin alpha-M OS=Mus musculus OX=10090 GN=Itgam PE=1 SV=2	84	90.4	107.1	99.8	121.8	110.7	115.1	156.3	1.32153
O88492	Perilipin-4 OS=Mus musculus OX=10090 GN=Plin4 PE=1 SV=2	100	101.2	101	96.6	132.6	115.7	121.8	156.9	1.32146
P24457	Cytochrome P450 2D11 OS=Mus musculus OX=10090 GN=Cyp2d11 PE=2 SV=2	96.9	107.3	105.1	99.1	124.9	121.6	129.3	161.6	1.31587
Q06890	Clusterin OS=Mus musculus OX=10090 GN=Clu PE=1 SV=1	87.8	97.4	102.3	89.9	131.6	112.3	110.9	140.2	1.31161
P13808	Anion exchange protein 2 OS=Mus musculus OX=10090 GN=Slc4a2 PE=1 SV=1	96.4	106.9	112.6	113.7	149.5	121.6	147.3	145	1.31145
Q9WU84	Copper chaperone for superoxide dismutase OS=Mus musculus OX=10090 GN=Ccs PE=1 SV=1	91.6	99.3	85.6	95.9	121.9	123.9	116.9	124.2	1.30747
P30681	High mobility group protein B2 OS=Mus musculus OX=10090 GN=Hmgb2 PE=1 SV=3	89.3	104.3	104.5	99.5	128.4	133.6	108.1	147	1.30055
P08207	Protein S100-A10 OS=Mus musculus OX=10090 GN=S100a10 PE=1 SV=2	86.5	105.2	108.1	101.8	107.7	141.7	122	150.8	1.3003
P26040	Ezrin OS=Mus musculus OX=10090 GN=Ezr PE=1 SV=3	89.9	96.5	112.5	97.8	130.1	114.9	119.3	151.2	1.29947
O35639	Annexin A3 OS=Mus musculus OX=10090 GN=Anxa3 PE=1 SV=4	82.2	90.9	107	95.7	118.7	108.3	113.1	146	1.29351
P01867	Ig gamma-2B chain C region OS=Mus musculus OX=10090 GN=Igh-3 PE=1 SV=3	103.4	91.4	100.5	84.8	113.8	137	106	130.6	1.28229
P26041	Moesin OS=Mus musculus OX=10090 GN=Msn PE=1 SV=3	93.3	102.6	110.3	99.4	129.5	121.1	113.5	155.6	1.28131
P08228	Superoxide dismutase [Cu-Zn] OS=Mus musculus OX=10090 GN=Sod1 PE=1 SV=2	88	78.7	71.8	79.2	106.9	95.3	99.6	104	1.27731
Q9Z306	Solute carrier family 22 member 4 OS=Mus musculus OX=10090 GN=Slc22a4 PE=1 SV=1	95.7	115.3	115.7	97.4	129.3	122.7	137.3	150.3	1.27234
P02088	Hemoglobin subunit beta-1 OS=Mus musculus OX=10090 GN=Hbb-b1 PE=1 SV=2	60.7	63.8	64	66.9	81.7	87.1	66.4	89.5	1.27134
Q80TH2	Erbin OS=Mus musculus OX=10090 GN=Erbin PE=1 SV=3	91.8	101.4	101.4	96.5	121.1	143.9	104.3	127.8	1.27103
Q64337	Sequestosome-1 OS=Mus musculus OX=10090 GN=Sqstm1 PE=1 SV=1	84	103.3	106.3	105.6	129.7	115.1	116.9	145	1.26929
Q921I1	Serotransferrin OS=Mus musculus OX=10090 GN=Tf PE=1 SV=1	90.1	97.8	106.4	102.6	130.5	124.9	103.9	143.5	1.26682
Q9JHR7	Insulin-degrading enzyme OS=Mus musculus OX=10090 GN=Ide PE=1 SV=1	85.4	108.6	94.6	86.4	102.2	142	112.6	116.5	1.26213
Q61599	Rho GDP-dissociation inhibitor 2 OS=Mus musculus OX=10090 GN=Arhgdib PE=1 SV=3	99.8	90.4	112.1	111.4	133.2	133.1	121.1	132.6	1.25695
P01869	Ig gamma-1 chain C region, membrane-bound form OS=Mus musculus OX=10090 GN=Ighg1 PE=1 SV=2	115.9	98.4	99.6	98	130.7	138.5	112	136.4	1.25662
P01868	Ig gamma-1 chain C region secreted form OS=Mus musculus OX=10090 GN=Ighg1 PE=1 SV=1	115.9	98.4	99.6	98	130.7	138.5	112	136.4	1.25662
P56695	Wolframin OS=Mus musculus OX=10090 GN=Wfs1 PE=1 SV=1	88.2	103.7	100.1	99.5	112.7	114	112.3	152.4	1.25517
P11859	Angiotensinogen OS=Mus musculus OX=10090 GN=Agt PE=1 SV=1	101.2	97.9	107.6	105.5	114.8	118.1	129	154.9	1.25376
Q8BZF8	Phosphoglucomutase-like protein 5 OS=Mus musculus OX=10090 GN=Pgm5 PE=1 SV=2	96	107.8	119.5	97.2	138.6	127.5	120.6	138.7	1.24946
Q9D7J7	Calpain small subunit 2 OS=Mus musculus OX=10090 GN=Capns2 PE=2 SV=1	97.5	105.4	120.8	98.4	139.9	116.8	114.6	155.3	1.24757
Q9Z1Q5	Chloride intracellular channel protein 1 OS=Mus musculus OX=10090 GN=Clic1 PE=1 SV=3	92.4	101.6	105.9	104.9	121.3	122.4	114.5	143.6	1.23962
Q8K009	Mitochondrial 10-formyltetrahydrofolate dehydrogenase OS=Mus musculus OX=10090 GN=Aldh1l2 PE=1 SV=2	104.4	109.7	108	102.7	128	122.9	126.4	144.3	1.22787
P97429	Annexin A4 OS=Mus musculus OX=10090 GN=Anxa4 PE=1 SV=4	90.9	96.3	104.7	103	117.5	121.1	112.5	133.7	1.22765
P18242	Cathepsin D OS=Mus musculus OX=10090 GN=Ctsd PE=1 SV=1	88.6	99.2	108.4	100.4	125.8	104.6	117.4	139	1.22743
P07356	Annexin A2 OS=Mus musculus OX=10090 GN=Anxa2 PE=1 SV=2	96.4	103.2	110.6	115.7	124.2	131	118.5	145.5	1.21907
Q9WV32	Actin-related protein 2/3 complex subunit 1B OS=Mus musculus OX=10090 GN=Arpc1b PE=1 SV=4	97.8	103	114.2	100.2	133	119.7	114.8	138.2	1.21797
P70677	Caspase-3 OS=Mus musculus OX=10090 GN=Casp3 PE=1 SV=1	95	105	121.4	102.8	116.4	136.8	116	146.7	1.21617
Q9WU79	Proline dehydrogenase 1, mitochondrial OS=Mus musculus OX=10090 GN=Prodh PE=1 SV=2	112.5	118.5	114.6	112.2	148.3	118.2	133.8	155.4	1.21385
Q8CC86	Nicotinate phosphoribosyltransferase OS=Mus musculus OX=10090 GN=Naprt PE=1 SV=1	96.9	109.6	112.3	94.9	123.3	123.6	115.5	139.2	1.21247
Q8BTM8	Filamin-A OS=Mus musculus OX=10090 GN=Flna PE=1 SV=5	92.9	97.2	114.1	116.4	118.9	131.1	117.8	139	1.20495
P28063	Proteasome subunit beta type-8 OS=Mus musculus OX=10090 GN=Psmb8 PE=1 SV=2	114.1	101.2	117.9	98.6	127.7	117.3	124.6	148.9	1.20079
P43275	Histone H1.1 OS=Mus musculus OX=10090 GN=H1-1 PE=1 SV=2	94.1	108.4	115.5	91.9	137.9	116.4	114.2	122	1.19663
O35874	Neutral amino acid transporter A OS=Mus musculus OX=10090 GN=Slc1a4 PE=1 SV=1	92.2	110.3	116.5	105.8	130.7	116.7	123.7	136.1	1.19397
P29533	Vascular cell adhesion protein 1 OS=Mus musculus OX=10090 GN=Vcam1 PE=1 SV=1	102.7	110.9	107.3	103.8	128.2	117.5	112.2	148.6	1.19261
P97371	Proteasome activator complex subunit 1 OS=Mus musculus OX=10090 GN=Psme1 PE=1 SV=2	100.3	104.8	111.4	101.6	124.5	116.1	114.9	142.6	1.19134
Q8R0X7	Sphingosine-1-phosphate lyase 1 OS=Mus musculus OX=10090 GN=Sgpl1 PE=1 SV=1	101.4	103.1	111.4	106.6	131.8	114.6	112	144.1	1.18935
P29699	Alpha-2-HS-glycoprotein OS=Mus musculus OX=10090 GN=Ahsg PE=1 SV=1	91.6	103.6	100.8	96	118	128.4	102.9	116.5	1.18827
Q8QZY6	Tetraspanin-14 OS=Mus musculus OX=10090 GN=Tspan14 PE=1 SV=1	100.7	106.9	117.8	91.4	125.3	122	113.4	134	1.1869
Q61738	Integrin alpha-7 OS=Mus musculus OX=10090 GN=Itga7 PE=1 SV=3	94.5	114.8	114.7	110.1	122.4	124.5	131.5	136.3	1.18567
P01898	H-2 class I histocompatibility antigen, Q10 alpha chain OS=Mus musculus OX=10090 GN=H2-Q10 PE=1 SV=3	94.2	92.6	108.6	100.8	109.7	106.7	127.5	125.5	1.18476
Q8CHE4	PH domain leucine-rich repeat-containing protein phosphatase 1 OS=Mus musculus OX=10090 GN=Phlpp1 PE=1 SV=2	116.5	90.3	113.5	110.7	124.2	126.4	130.4	128.1	1.18121
P97352	Protein S100-A13 OS=Mus musculus OX=10090 GN=S100a13 PE=1 SV=1	92.9	106.5	114.6	105.5	131.5	118.4	113.4	131.1	1.17855
P01899	H-2 class I histocompatibility antigen, D-B alpha chain OS=Mus musculus OX=10090 GN=H2-D1 PE=1 SV=2	95.4	105.2	114.9	98.1	123.5	108.6	122.1	132.7	1.17722
Q8R2U6	Diphosphoinositol polyphosphate phosphohydrolase 2 OS=Mus musculus OX=10090 GN=Nudt4 PE=1 SV=1	93.1	104.3	114.2	108.6	119.9	128.3	112.6	133.3	1.17587
P11438	Lysosome-associated membrane glycoprotein 1 OS=Mus musculus OX=10090 GN=Lamp1 PE=1 SV=2	95.3	105.9	116.4	98.7	127.5	114.1	112.2	135.2	1.17463
P17918	Proliferating cell nuclear antigen OS=Mus musculus OX=10090 GN=Pcna PE=1 SV=2	98.1	108.6	112.7	106.3	123.6	119	120.8	135.5	1.17195
P19324	Serpin H1 OS=Mus musculus OX=10090 GN=Serpinh1 PE=1 SV=3	100.8	99.3	114.3	116	125.8	126	120	132.2	1.171
P10605	Cathepsin B OS=Mus musculus OX=10090 GN=Ctsb PE=1 SV=2	92.9	97.6	108.9	93.8	119.8	105.7	109.9	124.2	1.16887
Q6AW69	Cingulin-like protein 1 OS=Mus musculus OX=10090 GN=Cgnl1 PE=1 SV=2	108.4	115.9	101.2	125.6	130.4	131.2	126.3	138.1	1.16604
Q9R171	Cerebellin-1 OS=Mus musculus OX=10090 GN=Cbln1 PE=1 SV=1	102.1	108.9	116.2	108.5	133.7	114.7	120	139.2	1.16502
Q8BGR2	Volume-regulated anion channel subunit LRRC8D OS=Mus musculus OX=10090 GN=Lrrc8d PE=1 SV=1	112.9	119.6	127.7	108.8	132.4	141.5	128.4	140.7	1.15778
Q9JKF1	Ras GTPase-activating-like protein IQGAP1 OS=Mus musculus OX=10090 GN=Iqgap1 PE=1 SV=2	95.3	108.1	102.2	108	115.1	119.2	113.4	131	1.1574
P08003	Protein disulfide-isomerase A4 OS=Mus musculus OX=10090 GN=Pdia4 PE=1 SV=3	100.8	110.9	115.1	107.7	130.2	122.2	112.3	138	1.15696
P19973	Lymphocyte-specific protein 1 OS=Mus musculus OX=10090 GN=Lsp1 PE=1 SV=2	101.1	110	101.4	93.4	127.5	120.9	114.8	106.4	1.15694
Q6NVF9	Cleavage and polyadenylation specificity factor subunit 6 OS=Mus musculus OX=10090 GN=Cpsf6 PE=1 SV=1	98	101.5	116.1	101.8	117.1	117.2	125.2	121.6	1.15261
P08030	Adenine phosphoribosyltransferase OS=Mus musculus OX=10090 GN=Aprt PE=1 SV=2	106.5	103.2	113.5	112.3	128.9	120.5	120.8	131.7	1.15247
Q9R0H0	Peroxisomal acyl-coenzyme A oxidase 1 OS=Mus musculus OX=10090 GN=Acox1 PE=1 SV=5	108.5	105.8	112.6	104.1	127.1	119.1	120.3	129.8	1.15151
Q8BSY0	Aspartyl/asparaginyl beta-hydroxylase OS=Mus musculus OX=10090 GN=Asph PE=1 SV=1	97.5	106.3	113.5	111.3	121	120.8	122	129.3	1.15049
O08739	AMP deaminase 3 OS=Mus musculus OX=10090 GN=Ampd3 PE=1 SV=2	104.7	105.6	104.3	109.1	126.1	113.4	109.2	138.4	1.14963
Q9CQI6	Coactosin-like protein OS=Mus musculus OX=10090 GN=Cotl1 PE=1 SV=3	101.4	106.8	106.8	98.1	122.2	118.2	108.9	124.6	1.14718
Q60766	Immunity-related GTPase family M protein 1 OS=Mus musculus OX=10090 GN=Irgm1 PE=1 SV=1	108.2	113.8	114.4	101.2	133.2	114.5	122.7	131.6	1.14717
Q9D8V0	Minor histocompatibility antigen H13 OS=Mus musculus OX=10090 GN=Hm13 PE=1 SV=1	106.8	114	117.1	109.6	132.3	125	122.6	132.3	1.14458
P17225	Polypyrimidine tract-binding protein 1 OS=Mus musculus OX=10090 GN=Ptbp1 PE=1 SV=2	104.2	107.9	120.6	118.3	116.5	132.7	129.7	136.4	1.14257
Q9EPC1	Alpha-parvin OS=Mus musculus OX=10090 GN=Parva PE=1 SV=1	110.7	109	115.1	114.6	128.8	140.7	116	127.6	1.14174
O88456	Calpain small subunit 1 OS=Mus musculus OX=10090 GN=Capns1 PE=1 SV=1	99.2	108.4	109.9	104.9	123.5	120.2	109.2	129	1.14086
Q99KC8	von Willebrand factor A domain-containing protein 5A OS=Mus musculus OX=10090 GN=Vwa5a PE=1 SV=2	105	106.9	119.8	104.9	126.3	117	122.1	132.7	1.14086
Q6ZQI3	Malectin OS=Mus musculus OX=10090 GN=Mlec PE=1 SV=2	111.9	112.3	115.8	111.4	128.8	125.9	122.4	136.9	1.13868
P55099	Tachykinin-3 OS=Mus musculus OX=10090 GN=Tac3 PE=3 SV=2	114.2	120.8	125.2	114.1	125.7	131.5	143.8	139	1.13852
P52332	Tyrosine-protein kinase JAK1 OS=Mus musculus OX=10090 GN=Jak1 PE=1 SV=1	100.8	121.1	116.3	112.6	131.3	122.4	123.8	135.7	1.13842
Q9CRC0	Vitamin K epoxide reductase complex subunit 1 OS=Mus musculus OX=10090 GN=Vkorc1 PE=1 SV=1	110.3	114.7	116.9	111	128.3	126.1	124.7	136.3	1.138
Q8K274	Ketosamine-3-kinase OS=Mus musculus OX=10090 GN=Fn3krp PE=1 SV=2	111.4	117.1	118.9	115.2	139.1	134.3	123.9	129.1	1.13792
Q01730	Ras suppressor protein 1 OS=Mus musculus OX=10090 GN=Rsu1 PE=1 SV=3	101.3	108.8	116	105	121.6	119.4	118.6	130.7	1.13732
O35988	Syndecan-4 OS=Mus musculus OX=10090 GN=Sdc4 PE=1 SV=1	114	106.8	118.5	104.7	128	116.9	125.5	134.4	1.13694
B2RXS4	Plexin-B2 OS=Mus musculus OX=10090 GN=Plxnb2 PE=1 SV=1	103.8	109.4	114.1	108	123.3	114.2	120.7	136.5	1.13646
P62774	Myotrophin OS=Mus musculus OX=10090 GN=Mtpn PE=1 SV=2	106.4	108.5	114.3	104.1	128	117.8	118.1	128.5	1.1364
Q8BGC4	Prostaglandin reductase-3 OS=Mus musculus OX=10090 GN=Zadh2 PE=1 SV=1	98.2	112.7	117.4	105.7	125.3	117.8	119.3	129.9	1.13433
O54983	Ketimine reductase mu-crystallin OS=Mus musculus OX=10090 GN=Crym PE=1 SV=1	106.7	101.3	108.3	101.8	124.6	113.9	113.6	122	1.13394
A2AJ15	Endoplasmic reticulum mannosyl-oligosaccharide 1,2-alpha-mannosidase OS=Mus musculus OX=10090 GN=Man1b1 PE=1 SV=1	107.2	116.9	120	113.7	118	131.5	126.5	142.8	1.13325
P46978	Dolichyl-diphosphooligosaccharide--protein glycosyltransferase subunit STT3A OS=Mus musculus OX=10090 GN=Stt3a PE=1 SV=1	105.5	112.7	108.6	119.4	127.2	122	124.1	131	1.13021
P21460	Cystatin-C OS=Mus musculus OX=10090 GN=Cst3 PE=1 SV=2	104.8	116.2	107.1	106.9	121	115.8	121.2	133.5	1.12989
Q64727	Vinculin OS=Mus musculus OX=10090 GN=Vcl PE=1 SV=4	103.3	105.1	107.4	113.8	119.6	117.9	115.4	131.8	1.12826
P09055	Integrin beta-1 OS=Mus musculus OX=10090 GN=Itgb1 PE=1 SV=1	105.1	106.6	110.9	115.5	121.1	124	117.4	131.2	1.12691
Q80X90	Filamin-B OS=Mus musculus OX=10090 GN=Flnb PE=1 SV=3	103.6	105.5	114.4	110.4	121	118.6	121.6	127.7	1.12676
Q8CI51	PDZ and LIM domain protein 5 OS=Mus musculus OX=10090 GN=Pdlim5 PE=1 SV=4	105.4	107.5	118.3	112.5	125.3	122	116.5	136	1.12644
Q9JL26	Formin-like protein 1 OS=Mus musculus OX=10090 GN=Fmnl1 PE=1 SV=1	100.7	111.5	117.3	111	115.5	120.9	123	135.8	1.12418
P07214	SPARC OS=Mus musculus OX=10090 GN=Sparc PE=1 SV=1	99.8	106.5	108.4	110.3	114.2	113.8	114.9	134	1.12212
Q91ZM2	SH2B adapter protein 1 OS=Mus musculus OX=10090 GN=Sh2b1 PE=1 SV=2	113.4	114.2	112.9	121.1	119.2	125.1	140.7	132.3	1.12067
Q8VDD5	Myosin-9 OS=Mus musculus OX=10090 GN=Myh9 PE=1 SV=4	105.2	105.8	114.6	114.1	120	120.2	119.6	132.1	1.11872
Q9DCN2	NADH-cytochrome b5 reductase 3 OS=Mus musculus OX=10090 GN=Cyb5r3 PE=1 SV=3	108.2	111.5	112.9	110.1	124.7	118.1	122.3	130.1	1.11859
Q9CSN1	SNW domain-containing protein 1 OS=Mus musculus OX=10090 GN=Snw1 PE=1 SV=3	95.4	91.2	94.4	100.2	115.3	103.5	99.1	108.2	1.11779
Q9DBS1	Transmembrane protein 43 OS=Mus musculus OX=10090 GN=Tmem43 PE=1 SV=1	119.7	118.6	109	112.8	121.5	130.8	128.2	133.2	1.1165
Q6P5F9	Exportin-1 OS=Mus musculus OX=10090 GN=Xpo1 PE=1 SV=1	109.8	110.6	105.3	103.7	125.2	120.5	116.6	116.8	1.11574
P60843	Eukaryotic initiation factor 4A-I OS=Mus musculus OX=10090 GN=Eif4a1 PE=1 SV=1	101.8	108.9	111.6	109.7	122.7	115.4	116.6	126.8	1.11458
Q8K010	5-oxoprolinase OS=Mus musculus OX=10090 GN=Oplah PE=1 SV=1	102.3	100.8	111.3	100.8	114.3	105.3	121.5	121.1	1.1132
Q8BL06	Inactive ubiquitin carboxyl-terminal hydrolase 54 OS=Mus musculus OX=10090 GN=Usp54 PE=1 SV=2	111.6	117.7	112.9	113.4	126.2	118.1	123.6	139	1.1126
Q6WVG3	BTB/POZ domain-containing protein KCTD12 OS=Mus musculus OX=10090 GN=Kctd12 PE=1 SV=1	99.7	101.5	109.8	109.1	111.6	111.4	115.1	127.6	1.10855
Q99JW4	LIM and senescent cell antigen-like-containing domain protein 1 OS=Mus musculus OX=10090 GN=Lims1 PE=1 SV=3	113.5	110	117.5	116	125.9	121.5	128.9	130.2	1.10832
Q9JJU8	SH3 domain-binding glutamic acid-rich-like protein OS=Mus musculus OX=10090 GN=Sh3bgrl PE=1 SV=1	108.1	105.8	114.6	106.3	121.3	124.3	117.5	118.3	1.10718
P17156	Heat shock-related 70 kDa protein 2 OS=Mus musculus OX=10090 GN=Hspa2 PE=1 SV=2	105	109.9	117.4	110.5	120.2	116.3	120.6	132.9	1.10659
P55264	Adenosine kinase OS=Mus musculus OX=10090 GN=Adk PE=1 SV=2	107.5	111.1	115.6	111.2	124.6	118.8	115.6	133.3	1.1053
P39447	Tight junction protein ZO-1 OS=Mus musculus OX=10090 GN=Tjp1 PE=1 SV=2	101.5	109.9	116	109.8	117.8	120.6	115.6	129.2	1.10522
Q9QYG0	Protein NDRG2 OS=Mus musculus OX=10090 GN=Ndrg2 PE=1 SV=1	103.2	109.7	108.3	104.6	116.8	113.5	114.8	125.1	1.10427
Q8C3X2	Coiled-coil domain-containing protein 90B, mitochondrial OS=Mus musculus OX=10090 GN=Ccdc90b PE=1 SV=1	112	113.2	114.8	116.6	123.6	123.4	118.2	139	1.10425
Q8C166	Copine-1 OS=Mus musculus OX=10090 GN=Cpne1 PE=1 SV=1	108.3	107.6	115.6	112.7	124.7	115	118.4	132.1	1.10356
Q9JMI0	Endothelin-converting enzyme-like 1 OS=Mus musculus OX=10090 GN=Ecel1 PE=2 SV=2	113.5	106	124.3	116.6	122.9	124.9	124.4	135.7	1.10317
Q921H8	3-ketoacyl-CoA thiolase A, peroxisomal OS=Mus musculus OX=10090 GN=Acaa1a PE=1 SV=1	96.3	95.2	97.3	100.7	104.2	104	102.6	118.7	1.1027
Q9EQK5	Major vault protein OS=Mus musculus OX=10090 GN=Mvp PE=1 SV=4	100.7	109.7	113.7	105.4	115.3	113.3	120	125	1.10268
P26039	Talin-1 OS=Mus musculus OX=10090 GN=Tln1 PE=1 SV=2	102.8	104.7	110.9	111.1	115.1	117.7	116.8	123.8	1.10221
Q8C7X2	ER membrane protein complex subunit 1 OS=Mus musculus OX=10090 GN=Emc1 PE=1 SV=1	110.8	116.1	121.4	111.4	122.8	124.1	124.6	135.1	1.10202
Q80ZK0	28S ribosomal protein S10, mitochondrial OS=Mus musculus OX=10090 GN=Mrps10 PE=1 SV=1	125.8	123.3	122.5	108.4	130.3	132.6	129.9	135.8	1.10125
Q3UPH1	Protein PRRC1 OS=Mus musculus OX=10090 GN=Prrc1 PE=1 SV=1	113.3	119.8	112.8	121.8	128.8	125.7	134.6	125.9	1.10113
Q9D1L0	Coiled-coil-helix-coiled-coil-helix domain-containing protein 2 OS=Mus musculus OX=10090 GN=Chchd2 PE=2 SV=1	107.8	109.2	108.8	106.9	114	120.9	117.1	124.4	1.10099
Q9Z1T1	AP-3 complex subunit beta-1 OS=Mus musculus OX=10090 GN=Ap3b1 PE=1 SV=2	116.2	114.3	118	110.9	126.9	122.9	120.2	135.5	1.10035
P26231	Catenin alpha-1 OS=Mus musculus OX=10090 GN=Ctnna1 PE=1 SV=1	107.3	108.8	103.4	112.5	121.4	113	115.2	125.3	1.09931
Q3UVG3	Protein FAM91A1 OS=Mus musculus OX=10090 GN=Fam91a1 PE=1 SV=1	106.2	109.6	110.3	118.4	112.6	124.2	123.8	127.7	1.09854
F8VPU2	FERM, ARHGEF and pleckstrin domain-containing protein 1 OS=Mus musculus OX=10090 GN=Farp1 PE=1 SV=1	105.9	115	113.1	110.3	116.5	118.9	118.7	133.7	1.09791
Q05186	Reticulocalbin-1 OS=Mus musculus OX=10090 GN=Rcn1 PE=1 SV=1	108.2	110.6	119.4	119.5	127.3	125.7	121.5	127.7	1.09723
Q9JIK5	Nucleolar RNA helicase 2 OS=Mus musculus OX=10090 GN=Ddx21 PE=1 SV=3	121	110.3	112.8	107.6	123.2	128.2	118.7	125.4	1.09697
P57780	Alpha-actinin-4 OS=Mus musculus OX=10090 GN=Actn4 PE=1 SV=1	104.1	111.2	114.4	114.1	117.7	126	118.4	124.4	1.09621
Q9EPB5	Serine hydrolase-like protein OS=Mus musculus OX=10090 GN=Serhl PE=1 SV=1	107.9	104.4	114.8	100.2	118.1	116.7	122.9	110.4	1.09548
P70169	Double C2-like domain-containing protein beta OS=Mus musculus OX=10090 GN=Doc2b PE=1 SV=2	128.9	126.2	124.9	125.6	115.5	114.7	116.1	116.2	0.914755
Q9D0M5	Dynein light chain 2, cytoplasmic OS=Mus musculus OX=10090 GN=Dynll2 PE=1 SV=1	118.7	120	115.1	115.4	107.7	114.1	107.5	99.9	0.914749
P47708	Rabphilin-3A OS=Mus musculus OX=10090 GN=Rph3a PE=1 SV=2	127	118.7	116.7	127.2	110.9	109.9	111.6	115.3	0.91442
Q64018	Glycine receptor subunit alpha-1 OS=Mus musculus OX=10090 GN=Glra1 PE=1 SV=2	132.6	121.1	130	132.2	117.3	113.6	119.6	120.6	0.913161
Q8K209	Adhesion G-protein coupled receptor G1 OS=Mus musculus OX=10090 GN=Adgrg1 PE=1 SV=1	130.4	121	122.2	126.4	111.8	113.4	123.3	108	0.913
Q9Z2W8	Glutamate receptor 4 OS=Mus musculus OX=10090 GN=Gria4 PE=1 SV=2	130.3	118.3	125	127.8	111.4	108.1	121	116.9	0.912246
P97772	Metabotropic glutamate receptor 1 OS=Mus musculus OX=10090 GN=Grm1 PE=1 SV=2	119.9	123.4	116.3	126.5	107.6	114.8	111.1	109.9	0.912158
O70507	Potassium/sodium hyperpolarization-activated cyclic nucleotide-gated channel 4 OS=Mus musculus OX=10090 GN=Hcn4 PE=1 SV=2	125.5	131.3	128.9	125.8	115.5	122.9	115.7	112.4	0.912023
Q9D6P8	Calmodulin-like protein 3 OS=Mus musculus OX=10090 GN=Calml3 PE=2 SV=1	128	123.5	117.9	122.2	114.3	119.6	105.4	108.8	0.911513
Q9ERL9	Guanylate cyclase soluble subunit alpha-1 OS=Mus musculus OX=10090 GN=Gucy1a1 PE=1 SV=2	129.6	127.4	119.9	123.5	112.5	113.1	121.5	108.9	0.911271
Q3UTH8	Rho guanine nucleotide exchange factor 9 OS=Mus musculus OX=10090 GN=Arhgef9 PE=1 SV=1	130.4	124.1	123.2	129.5	110.3	120.8	120.2	110.8	0.91108
P23506	Protein-L-isoaspartate(D-aspartate) O-methyltransferase OS=Mus musculus OX=10090 GN=Pcmt1 PE=1 SV=3	130.3	117.9	116.5	118.5	107.6	114.1	108.4	110.1	0.91101
Q91WS0	CDGSH iron-sulfur domain-containing protein 1 OS=Mus musculus OX=10090 GN=Cisd1 PE=1 SV=1	119.8	117.6	112.8	126.2	109.8	109.8	110.2	104.1	0.910789
P46097	Synaptotagmin-2 OS=Mus musculus OX=10090 GN=Syt2 PE=1 SV=1	126.9	121.7	125.3	116.4	114	114.2	117.3	100.9	0.910463
O88703	Potassium/sodium hyperpolarization-activated cyclic nucleotide-gated channel 2 OS=Mus musculus OX=10090 GN=Hcn2 PE=1 SV=1	122	123.7	123.5	120.9	108.5	113.6	116	108.1	0.910426
Q99M71	Mammalian ependymin-related protein 1 OS=Mus musculus OX=10090 GN=Epdr1 PE=1 SV=1	123.3	122	122	122.2	108.4	115.6	120.4	101.2	0.910317
P54754	Ephrin type-B receptor 3 OS=Mus musculus OX=10090 GN=Ephb3 PE=1 SV=2	120.5	132.4	119.9	136.2	113.9	114.6	119.9	114.4	0.909234
P60764	Ras-related C3 botulinum toxin substrate 3 OS=Mus musculus OX=10090 GN=Rac3 PE=1 SV=1	125.3	123.9	118.7	128.3	111.3	112.3	121.5	105.7	0.908505
Q3TXX4	Vesicular glutamate transporter 1 OS=Mus musculus OX=10090 GN=Slc17a7 PE=1 SV=2	121	119.2	113	119.5	103.3	111.5	115.1	99.4	0.908187
O88834	SH2 domain-containing adapter protein D OS=Mus musculus OX=10090 GN=Shd PE=1 SV=1	123.9	120	123.2	129	103.7	115.7	120.2	110.7	0.90768
Q60760	Growth factor receptor-bound protein 10 OS=Mus musculus OX=10090 GN=Grb10 PE=1 SV=2	129.8	132.1	129.9	122	118.5	110.2	120.6	116.3	0.906189
P49025	Citron Rho-interacting kinase OS=Mus musculus OX=10090 GN=Cit PE=1 SV=3	129.4	122.7	121.2	126.2	109	111.4	121.6	110.2	0.905305
P84075	Neuron-specific calcium-binding protein hippocalcin OS=Mus musculus OX=10090 GN=Hpca PE=1 SV=2	121.8	115.8	120.2	127	109.2	107.7	112.9	108.7	0.904497
Q80YN3	Breast carcinoma-amplified sequence 1 homolog OS=Mus musculus OX=10090 GN=Bcas1 PE=1 SV=3	119.4	129.1	129.5	125	113.3	116.6	113	111.5	0.90338
Q9D328	Transmembrane protein 35A OS=Mus musculus OX=10090 GN=Tmem35a PE=1 SV=1	130.2	122.5	125.5	129.1	115.5	114.2	116.3	110.6	0.900059
P16390	Potassium voltage-gated channel subfamily A member 3 OS=Mus musculus OX=10090 GN=Kcna3 PE=1 SV=3	125.6	121.9	125.3	120.4	104.5	116.5	118.7	103.9	0.899432
P16330	2',3'-cyclic-nucleotide 3'-phosphodiesterase OS=Mus musculus OX=10090 GN=Cnp PE=1 SV=3	100.4	91.2	87	87.7	84.1	85.3	81.3	78.7	0.899263
P0DP60	Ly-6/neurotoxin-like protein 1 OS=Mus musculus OX=10090 GN=Lynx1 PE=1 SV=1	117.8	121.2	123.1	125.8	106	111.3	115	106.4	0.89916
P67871	Casein kinase II subunit beta OS=Mus musculus OX=10090 GN=Csnk2b PE=1 SV=1	122.8	121.9	131.5	128.3	108.6	109.8	118.2	116.1	0.897324
P63042	Stathmin-4 OS=Mus musculus OX=10090 GN=Stmn4 PE=2 SV=1	124.1	128.9	121.6	130.4	117.5	117.5	105.4	112.3	0.896436
Q8BXV2	BRI3-binding protein OS=Mus musculus OX=10090 GN=Bri3bp PE=1 SV=1	118.1	131	127.9	125	107.8	118.2	109.1	114.2	0.89502
P31648	Sodium- and chloride-dependent GABA transporter 1 OS=Mus musculus OX=10090 GN=Slc6a1 PE=1 SV=2	129.5	122.1	116.4	128.7	115.1	114.7	108.7	105	0.892893
Q7TSH8	Transmembrane protein 94 OS=Mus musculus OX=10090 GN=Tmem94 PE=1 SV=1	118.9	130.7	126.5	125.9	100.3	113.6	118.5	114.5	0.890239
Q9D4V7	Rab-like protein 3 OS=Mus musculus OX=10090 GN=Rabl3 PE=1 SV=1	140.8	124.2	122	128.5	106.5	113.9	121.7	116.5	0.889622
Q9JM63	ATP-sensitive inward rectifier potassium channel 10 OS=Mus musculus OX=10090 GN=Kcnj10 PE=1 SV=1	129.8	124.3	109.7	123.5	104.4	114	108	107	0.889391
O88602	Voltage-dependent calcium channel gamma-2 subunit OS=Mus musculus OX=10090 GN=Cacng2 PE=1 SV=1	132.2	128.9	126.3	127.2	111.4	117.8	107.7	119.9	0.88768
O35488	Very long-chain acyl-CoA synthetase OS=Mus musculus OX=10090 GN=Slc27a2 PE=1 SV=2	114.4	128.7	136.1	135.9	113.2	121.8	109.1	113.1	0.887595
Q60803	TNF receptor-associated factor 3 OS=Mus musculus OX=10090 GN=Traf3 PE=1 SV=2	134.6	121.6	124.6	130.3	114.1	106.1	122.7	109	0.884171
Q9CQ85	Mitochondrial import inner membrane translocase subunit Tim22 OS=Mus musculus OX=10090 GN=Timm22 PE=1 SV=1	135.7	119.9	125.3	133.3	112.2	109.5	114.8	117.9	0.883703
Q3UQS2	Leucine-rich single-pass membrane protein 1 OS=Mus musculus OX=10090 GN=Lsmem1 PE=1 SV=1	135.6	134.7	136.3	125.4	119.6	122.8	124.2	102.7	0.882143
P62069	Ubiquitin carboxyl-terminal hydrolase 46 OS=Mus musculus OX=10090 GN=Usp46 PE=1 SV=1	133.3	124.8	122.7	132.9	117.8	113.3	115.5	105.8	0.88067
E9PUL5	Proline-rich transmembrane protein 2 OS=Mus musculus OX=10090 GN=Prrt2 PE=1 SV=1	133.7	125.8	127.7	123.8	113.6	113.3	119.8	102.8	0.879648
Q9CRB2	H/ACA ribonucleoprotein complex subunit 2 OS=Mus musculus OX=10090 GN=Nhp2 PE=1 SV=1	139.4	121.1	121.2	133	108	112.7	117.7	114.3	0.879541
Q921C1	Gap junction gamma-3 protein OS=Mus musculus OX=10090 GN=Gjc3 PE=1 SV=2	139.3	119.5	115.1	129.8	109	115.5	110.2	107.5	0.877904
Q8BHJ6	Serine incorporator 5 OS=Mus musculus OX=10090 GN=Serinc5 PE=2 SV=1	144.5	121.6	121.9	131.6	112.2	108.7	115.9	115.6	0.87067
Q8VD33	Small glutamine-rich tetratricopeptide repeat-containing protein beta OS=Mus musculus OX=10090 GN=Sgtb PE=1 SV=1	130.8	130.1	128	134.9	111	114.3	122.1	108.3	0.869989
Q7M750	Opalin OS=Mus musculus OX=10090 GN=Opalin PE=1 SV=1	136.5	120.8	122.9	131	109.4	102.3	118.7	112.4	0.866197
Q5SV42	Leukocyte elastase inhibitor C OS=Mus musculus OX=10090 GN=Serpinb1c PE=1 SV=1	137.1	131.6	141.3	129.7	123.3	122.8	108	113.2	0.865851
Q6A058	Armadillo repeat-containing X-linked protein 2 OS=Mus musculus OX=10090 GN=Armcx2 PE=2 SV=2	122.4	126.4	144.3	135.5	116.5	120.3	107.1	110.2	0.859062
P00015	Cytochrome c, testis-specific OS=Mus musculus OX=10090 GN=Cyct PE=1 SV=3	135.5	122.2	122.6	123.1	113.2	111	110	96.5	0.855582
P84086	Complexin-2 OS=Mus musculus OX=10090 GN=Cplx2 PE=1 SV=1	133.1	129.5	132.5	135.6	117.6	115.6	118	102.8	0.855474
Q9JKC6	Cell cycle exit and neuronal differentiation protein 1 OS=Mus musculus OX=10090 GN=Cend1 PE=1 SV=1	123.9	127.6	121.7	139.9	108.5	108.9	118.9	100.4	0.851101
Q9D154	Leukocyte elastase inhibitor A OS=Mus musculus OX=10090 GN=Serpinb1a PE=1 SV=1	134.1	129.8	130.1	133.2	110.9	124.8	110.4	99.6	0.84541
P50172	Corticosteroid 11-beta-dehydrogenase isozyme 1 OS=Mus musculus OX=10090 GN=Hsd11b1 PE=1 SV=3	122.2	130.9	130.5	130.6	107.2	121.8	107.2	86.4	0.821859
P35802	Neuronal membrane glycoprotein M6-a OS=Mus musculus OX=10090 GN=Gpm6a PE=1 SV=1	149.5	109.6	123.6	121.5	100.6	98.2	109.5	99.9	0.809599
Q9DB72	BTB/POZ domain-containing protein 17 OS=Mus musculus OX=10090 GN=Btbd17 PE=1 SV=1	151.4	127.1	123.6	131.9	103.6	115.1	119.8	93	0.808052
Q64327	Male-enhanced antigen 1 OS=Mus musculus OX=10090 GN=Mea1 PE=1 SV=1	169.9	134.9	121.5	157.6	111.6	115.6	122.5	119.1	0.802877
P56375	Acylphosphatase-2 OS=Mus musculus OX=10090 GN=Acyp2 PE=1 SV=2	156.8	117.7	125.5	129.7	92.3	108.3	110.1	106.8	0.788182
Q80VQ0	Aldehyde dehydrogenase family 3 member B1 OS=Mus musculus OX=10090 GN=Aldh3b1 PE=1 SV=1	117.5	119.2	140.5	130.9	94.2	89.9	101.8	105.4	0.770124
J3QMK6	Aldehyde dehydrogenase family 3 member B3 OS=Mus musculus OX=10090 GN=Aldh3b3 PE=1 SV=1	141.3	144.4	157.1	136.4	109.6	112.8	104.1	114.6	0.761568
E9Q3E1	Aldehyde dehydrogenase family 3 member B2 OS=Mus musculus OX=10090 GN=Aldh3b2 PE=1 SV=1	152.2	144.4	157.3	136.4	98.6	112.8	105.7	114.6	0.731323
